# Supplementary material for: Identifying patterns in foraging-area origins in breeding aggregations of migratory species: Loggerhead turtles in the Northwest Atlantic
Source: PLoS One. 2020 Apr 13;15(4):e0231325. doi: 10.1371/journal.pone.0231325 (PMC7153900; doi:10.1371/journal.pone.0231325)
Supplement: S1 Table — Skin stable isotope values of 60 adult loggerheads from known foraging areas (either through satellite tracking or from sample collection at a foraging site) collected between 2004 and 2011 (Pajuelo et al. 2012). (CSV) [file pone.0231325.s002.csv]

TURTLE	YEAR	LIFE STAGE	STATE	SAT TAG	FORAGING	AREA	d13C	d15N
49432	2004	NESTING	GA	Y	BAH	SNWA	-9.92	8.93
49424	2004	NESTING	GA	Y	FLK	SNWA	-13.76	10.47
49428	2004	NESTING	GA	Y	FLC	SAB	-14.19	13.13
49429	2004	NESTING	GA	Y	GA	SAB	-14.26	10.98
49427	2004	NESTING	GA	Y	NC	MAB	-14.68	13.84
49433	2004	NESTING	GA	Y	NC	MAB	-14.74	14.18
57658	2005	NESTING	GA	Y	NC	MAB	-16.15	14.37
57657	2005	NESTING	GA	Y	NC	MAB	-16.35	15.08
57653	2005	NESTING	GA	Y	VA	MAB	-15.44	15.19
57656	2005	NESTING	GA	Y	VA	MAB	-15.75	16.38
57660	2005	NESTING	GA	Y	VA	MAB	-16.65	16.37
57661	2005	NESTING	GA	Y	VA	MAB	-17.21	14.9
57654	2005	NESTING	GA	Y	MA	MAB	-16.27	16.02
57659	2005	NESTING	GA	Y	DE	MAB	-16.23	15.74
57651	2005	NESTING	GA	Y	DE	MAB	-15.77	16.04
57662	2005	NESTING	GA	Y	NJ	MAB	-17	16.6
57652	2005	NESTING	GA	Y	NJ	MAB	-15.67	13.95
57655	2005	NESTING	GA	Y	NJ	MAB	-17.03	12.6
49821	2004	NESTING	NC	Y	FLN	SAB	-15.24	9.99
49820	2004	NESTING	NC	Y	DE	MAB	-15.9	13.14
52199	2004	NESTING	NC	Y	NJ	MAB	-15.48	14.45
49817	2004	NESTING	NC	Y	NJ	MAB	-14.88	9.79
64540	2006	FORAGING/MATING	FL	Y	FLC	SAB	-14.17	12.75
64542	2006	FORAGING/MATING	FL	Y	FLC	SAB	-14.27	11.93
64545	2006	FORAGING/MATING	FL	Y	FLC	SAB	-15.06	10.23
64546	2006	FORAGING/MATING	FL	Y	FLC	SAB	-15.52	10.4
64543	2006	FORAGING/MATING	FL	Y	SC	SAB	-14.92	14.19
64544	2006	FORAGING/MATING	FL	Y	MA	MAB	-15.48	16.05
64547	2006	FORAGING/MATING	FL	Y	NJ	MAB	-16.73	13.1
64548	2006	FORAGING/MATING	FL	Y	NJ	MAB	-16.9	13.01
73099	2007	FORAGING/MATING	FL	Y	BAH	SNWA	-8.75	7.19
73093	2007	FORAGING/MATING	FL	Y	FLK	SNWA	-10.64	6.9
73110	2007	FORAGING/MATING	FL	Y	FLK	SNWA	-12.7	7.79
73095	2007	FORAGING/MATING	FL	Y	FLC	SAB	-13.51	11.9
73097	2007	FORAGING/MATING	FL	Y	FLC	SAB	-14.14	9.27
73103	2007	FORAGING/MATING	FL	Y	FLC	SAB	-14.41	11.26
73104	2007	FORAGING/MATING	FL	Y	FLC	SAB	-14.96	9.27
73108	2007	FORAGING/MATING	FL	Y	FLC	SAB	-14.74	10.02
73109	2007	FORAGING/MATING	FL	Y	FLC	SAB	-15.02	8.92
73105	2007	FORAGING/MATING	FL	Y	SC	SAB	-16.16	10.17
73098	2007	FORAGING/MATING	FL	Y	NC	MAB	-15.52	15.34
73100	2007	FORAGING/MATING	FL	Y	NC	MAB	-15.94	15.33
73094	2007	FORAGING/MATING	FL	Y	VA	MAB	-16.19	15.07
73096	2007	FORAGING/MATING	FL	Y	VA	MAB	-16.08	12.45
73106	2007	FORAGING/MATING	FL	Y	VA	MAB	-15.22	15.76
W1990	2011	FORAGING	FL	N	FLB	SNWA	-10.14	2.81
HA4822	2011	FORAGING	FL	N	FLB	SNWA	-8.15	6.46
X7698	2011	FORAGING	FL	N	FLB	SNWA	-8.69	5.09
HA4886	2011	FORAGING	FL	N	FLB	SNWA	-9.14	3.88
HA5078	2011	FORAGING	FL	N	FLB	SNWA	-9.39	3.24
HA5063	2011	FORAGING	FL	N	FLB	SNWA	-9.7	2.17
W2280	2011	FORAGING	FL	N	FLB	SNWA	-8.9	2.81
HA5081	2011	FORAGING	FL	N	FLB	SNWA	-8.47	4.57
HA4845	2011	FORAGING	FL	N	FLB	SNWA	-9.82	4.31
HA5009	2011	FORAGING	FL	N	FLB	SNWA	-8.64	2.07
HA4871	2011	FORAGING	FL	N	FLB	SNWA	-8.17	3.93
HA4869	2011	FORAGING	FL	N	FLB	SNWA	-9.77	3.43
X5614	2011	FORAGING	FL	N	FLB	SNWA	-9.04	2.03
X5934	2011	FORAGING	FL	N	FLB	SNWA	-10.64	4.89
HA5043	2011	FORAGING	FL	N	FLB	SNWA	-11.92	5.65
