# Supplementary material for: Identifying patterns in foraging-area origins in breeding aggregations of migratory species: Loggerhead turtles in the Northwest Atlantic
Source: PLoS One. 2020 Apr 13;15(4):e0231325. doi: 10.1371/journal.pone.0231325 (PMC7153900; doi:10.1371/journal.pone.0231325)
Supplement: S2 Table — Stable isotope ratios (following appropriate conversions) and posterior probabilities for foraging-area assignment of the 596 yolk samples and 150 skin samples collected from individual loggerhead turtles in this study. (CSV) [file pone.0231325.s003.csv]

TURTLE	SITE	STATE	YEAR	DUP	TYPE	d13C	d15N	posterior.MAB	posterior.SAB	posterior.SNWA	80%ID
1	ORE	NC	2012		YOLK	-16.66	13.16	9.99E-01	9.18E-04	2.03E-05	MAB
2	ORE	NC	2012		YOLK	-13.29	12.46	4.71E-03	9.78E-01	1.72E-02	SAB
3	ORE	NC	2012		YOLK	-13.42	7.93	6.59E-05	9.90E-02	9.01E-01	SNWA
4	ORE	NC	2012		YOLK	-15.69	15.29	9.99E-01	5.92E-04	8.47E-06	MAB
5	ORE	NC	2012		YOLK	-15.76	12.62	8.81E-01	1.19E-01	1.51E-04	MAB
6	ORE	NC	2012		YOLK	-15.75	14.63	9.98E-01	1.94E-03	1.50E-05	MAB
7	ORE	NC	2012		YOLK	-15.89	13.95	9.95E-01	4.51E-03	2.43E-05	MAB
8	ORE	NC	2012		YOLK	-14.31	17.58	9.88E-01	1.15E-02	5.13E-05	MAB
9	ORE	NC	2012	DUP	YOLK	-16.25	12.75	9.85E-01	1.45E-02	5.54E-05	MAB
10	ORE	NC	2012		YOLK	-16.02	8.57	5.77E-03	9.94E-01	3.81E-04	SAB
11	ORE	NC	2012		YOLK	-15.05	10.01	1.15E-02	9.88E-01	9.35E-04	SAB
12	ORE	NC	2012		YOLK	-15.70	15.43	1.00E+00	4.07E-04	7.21E-06	MAB
13	ORE	NC	2012		YOLK	-15.92	13.31	9.83E-01	1.66E-02	4.95E-05	MAB
14	ORE	NC	2012		YOLK	-16.15	13.10	9.90E-01	1.00E-02	4.24E-05	MAB
15	ORE	NC	2012		YOLK	-15.26	10.74	5.07E-02	9.49E-01	5.79E-04	SAB
16	ORE	NC	2012		YOLK	-15.71	13.08	9.40E-01	5.98E-02	9.78E-05	MAB
17	ORE	NC	2012		YOLK	-15.86	12.66	9.20E-01	7.96E-02	1.21E-04	MAB
18	ORE	NC	2012	DUP-EX	YOLK	-13.21	8.69	1.00E-04	1.16E-01	8.84E-01	SNWA
19	PEA	NC	2012		YOLK	-16.04	13.28	9.89E-01	1.05E-02	4.07E-05	MAB
20	PEA	NC	2012		YOLK	-16.19	13.60	9.97E-01	2.63E-03	2.18E-05	MAB
21	PEA	NC	2012		YOLK	-16.14	13.38	9.94E-01	5.56E-03	3.08E-05	MAB
22	PEA	NC	2012		YOLK	-15.41	12.25	5.11E-01	4.88E-01	3.60E-04	UNK
23	PEA	NC	2012		YOLK	-16.19	17.72	1.00E+00	6.41E-08	5.41E-07	MAB
24	PEA	NC	2012		YOLK	-16.76	12.86	9.99E-01	1.26E-03	2.64E-05	MAB
25	PEA	NC	2012		YOLK	-16.03	17.26	1.00E+00	6.71E-07	8.93E-07	MAB
26	PEA	NC	2012		YOLK	-15.46	9.92	2.12E-02	9.78E-01	5.45E-04	SAB
27	PEA	NC	2012		YOLK	-15.27	13.73	9.04E-01	9.55E-02	1.27E-04	MAB
28	PEA	NC	2012		YOLK	-15.98	16.97	1.00E+00	1.92E-06	1.17E-06	MAB
29	PEA	NC	2012		YOLK	-14.87	10.81	2.40E-02	9.75E-01	9.38E-04	SAB
18	PEA	NC	2012	DUP	YOLK	-13.06	8.78	5.08E-05	5.62E-02	9.44E-01	SNWA
30	PEA	NC	2012		YOLK	-16.20	14.86	1.00E+00	1.13E-04	5.42E-06	MAB
9	PEA	NC	2012	DUP-EX	YOLK	-16.14	13.33	9.94E-01	6.19E-03	3.26E-05	MAB
31	PEA	NC	2012		YOLK	-15.54	11.09	1.62E-01	8.37E-01	4.63E-04	SAB
32	PEA	NC	2012		YOLK	-16.02	14.78	1.00E+00	3.52E-04	7.74E-06	MAB
33	PEA	NC	2012		YOLK	-14.93	10.06	9.87E-03	9.89E-01	1.15E-03	SAB
34	PEA	NC	2012		YOLK	-16.14	13.49	9.96E-01	4.14E-03	2.66E-05	MAB
35	PEA	NC	2013		YOLK	-15.73	16.27	1.00E+00	5.17E-05	3.18E-06	MAB
36	PEA	NC	2013		YOLK	-16.43	15.15	1.00E+00	1.52E-05	3.08E-06	MAB
37	PEA	NC	2013		YOLK	-16.19	15.20	1.00E+00	5.01E-05	3.92E-06	MAB
38	PEA	NC	2013		YOLK	-15.75	10.48	9.87E-02	9.01E-01	4.40E-04	SAB
39	PEA	NC	2013		YOLK	-16.15	15.59	1.00E+00	2.31E-05	2.87E-06	MAB
40	PEA	NC	2013		YOLK	-15.01	8.95	2.58E-03	9.96E-01	1.80E-03	SAB
41	HHI	SC	2012		YOLK	-16.41	17.55	1.00E+00	2.29E-08	4.88E-07	MAB
42	HHI	SC	2012		YOLK	-17.10	17.43	1.00E+00	2.46E-10	4.15E-07	MAB
43	HHI	SC	2012		YOLK	-14.50	17.12	9.91E-01	8.65E-03	3.87E-05	MAB
44	HHI	SC	2012		YOLK	-16.63	16.92	1.00E+00	3.23E-08	6.32E-07	MAB
45	HHI	SC	2012		YOLK	-15.31	16.79	1.00E+00	1.78E-04	4.96E-06	MAB
46	HHI	SC	2012		YOLK	-16.13	16.66	1.00E+00	1.68E-06	1.21E-06	MAB
47	HHI	SC	2012		YOLK	-15.75	16.64	1.00E+00	1.80E-05	2.21E-06	MAB
48	HHI	SC	2012		YOLK	-16.22	16.58	1.00E+00	1.16E-06	1.15E-06	MAB
49	HHI	SC	2012		YOLK	-15.56	15.93	1.00E+00	2.89E-04	6.04E-06	MAB
50	HHI	SC	2012		YOLK	-15.60	15.89	1.00E+00	2.50E-04	5.73E-06	MAB
51	HHI	SC	2012		YOLK	-16.66	15.88	1.00E+00	5.15E-07	1.33E-06	MAB
52	HHI	SC	2012		YOLK	-16.49	15.78	1.00E+00	1.99E-06	1.66E-06	MAB
53	HHI	SC	2012		YOLK	-16.48	15.70	1.00E+00	2.57E-06	1.79E-06	MAB
54	HHI	SC	2012		YOLK	-15.90	15.64	1.00E+00	8.32E-05	4.04E-06	MAB
55	HHI	SC	2012		YOLK	-16.79	14.95	1.00E+00	3.53E-06	2.76E-06	MAB
56	HHI	SC	2012		YOLK	-16.32	14.92	1.00E+00	5.10E-05	4.36E-06	MAB
57	HHI	SC	2012	DUP	YOLK	-16.79	14.78	1.00E+00	5.60E-06	3.24E-06	MAB
58	HHI	SC	2012		YOLK	-16.60	14.58	1.00E+00	2.86E-05	4.55E-06	MAB
59	HHI	SC	2012		YOLK	-15.72	14.43	9.97E-01	3.44E-03	1.98E-05	MAB
60	HHI	SC	2012		YOLK	-16.46	14.37	1.00E+00	1.01E-04	6.43E-06	MAB
61	HHI	SC	2012		YOLK	-16.13	14.29	9.99E-01	6.72E-04	1.10E-05	MAB
62	HHI	SC	2012		YOLK	-16.02	14.14	9.98E-01	1.59E-03	1.54E-05	MAB
63	HHI	SC	2012		YOLK	-16.40	13.97	1.00E+00	3.83E-04	1.06E-05	MAB
64	HHI	SC	2012		YOLK	-15.67	13.96	9.88E-01	1.21E-02	3.80E-05	MAB
65	HHI	SC	2012		YOLK	-16.22	13.89	9.99E-01	1.11E-03	1.48E-05	MAB
66	HHI	SC	2012		YOLK	-15.56	13.88	9.77E-01	2.29E-02	5.35E-05	MAB
67	HHI	SC	2012	DUP	YOLK	-15.49	13.86	9.69E-01	3.13E-02	6.37E-05	MAB
68	HHI	SC	2012		YOLK	-16.49	13.81	1.00E+00	3.79E-04	1.15E-05	MAB
69	HHI	SC	2012		YOLK	-16.30	13.79	9.99E-01	9.77E-04	1.48E-05	MAB
70	HHI	SC	2012		YOLK	-16.31	13.73	9.99E-01	1.10E-03	1.58E-05	MAB
71	HHI	SC	2012		YOLK	-15.78	13.68	9.87E-01	1.32E-02	4.13E-05	MAB
72	HHI	SC	2012		YOLK	-15.81	13.60	9.86E-01	1.38E-02	4.28E-05	MAB
73	HHI	SC	2012	DUP	YOLK	-16.28	13.54	9.98E-01	2.03E-03	2.05E-05	MAB
74	HHI	SC	2012		YOLK	-15.37	13.41	8.88E-01	1.12E-01	1.40E-04	MAB
75	HHI	SC	2012		YOLK	-16.32	13.20	9.96E-01	3.81E-03	2.89E-05	MAB
76	HHI	SC	2012		YOLK	-15.59	13.17	9.20E-01	8.00E-02	1.14E-04	MAB
77	HHI	SC	2012		YOLK	-15.93	13.11	9.76E-01	2.37E-02	6.09E-05	MAB
78	HHI	SC	2012	DUP	YOLK	-16.74	13.09	9.99E-01	7.58E-04	2.04E-05	MAB
79	HHI	SC	2012		YOLK	-15.83	13.03	9.58E-01	4.23E-02	8.20E-05	MAB
80	HHI	SC	2012		YOLK	-15.89	12.90	9.57E-01	4.30E-02	8.48E-05	MAB
81	HHI	SC	2012		YOLK	-16.56	12.84	9.97E-01	3.19E-03	3.28E-05	MAB
82	HHI	SC	2012		YOLK	-15.67	12.80	8.84E-01	1.16E-01	1.46E-04	MAB
83	HHI	SC	2012	DUP	YOLK	-15.67	12.79	8.79E-01	1.21E-01	1.50E-04	MAB
84	HHI	SC	2012		YOLK	-15.52	12.76	7.99E-01	2.01E-01	2.04E-04	UNK
85	HHI	SC	2012		YOLK	-16.42	12.66	9.91E-01	9.08E-03	4.90E-05	MAB
86	HHI	SC	2012	DUP	YOLK	-15.64	12.66	8.38E-01	1.62E-01	1.79E-04	MAB
87	HHI	SC	2012		YOLK	-15.86	12.65	9.20E-01	7.98E-02	1.21E-04	MAB
88	HHI	SC	2012		YOLK	-15.82	12.61	9.02E-01	9.81E-02	1.36E-04	MAB
89	HHI	SC	2012		YOLK	-16.22	12.41	9.64E-01	3.56E-02	8.90E-05	MAB
90	HHI	SC	2012		YOLK	-16.29	12.30	9.65E-01	3.48E-02	9.22E-05	MAB
91	HHI	SC	2012		YOLK	-15.80	12.11	7.52E-01	2.48E-01	2.39E-04	UNK
92	HHI	SC	2012		YOLK	-15.64	12.03	5.98E-01	4.01E-01	3.14E-04	UNK
93	HHI	SC	2012		YOLK	-16.10	12.01	8.76E-01	1.24E-01	1.73E-04	MAB
94	HHI	SC	2012		YOLK	-15.74	11.95	6.43E-01	3.57E-01	2.95E-04	UNK
95	HHI	SC	2012		YOLK	-14.59	11.85	4.89E-02	9.50E-01	1.00E-03	SAB
96	HHI	SC	2012		YOLK	-15.71	11.78	5.38E-01	4.62E-01	3.41E-04	UNK
97	HHI	SC	2012		YOLK	-16.13	11.67	7.86E-01	2.14E-01	2.40E-04	UNK
98	HHI	SC	2012		YOLK	-15.31	11.64	2.08E-01	7.92E-01	4.88E-04	UNK
99	HHI	SC	2012		YOLK	-15.41	11.60	2.50E-01	7.49E-01	4.58E-04	UNK
100	HHI	SC	2012		YOLK	-16.59	11.57	9.37E-01	6.27E-02	1.61E-04	MAB
101	HHI	SC	2012	DUP-EX	YOLK	-16.26	11.49	7.94E-01	2.06E-01	2.50E-04	UNK
102	HHI	SC	2012		YOLK	-15.25	11.49	1.47E-01	8.52E-01	5.23E-04	SAB
103	HHI	SC	2012		YOLK	-16.59	11.07	8.18E-01	1.81E-01	2.88E-04	MAB
104	HHI	SC	2012		YOLK	-15.58	10.93	1.39E-01	8.60E-01	4.61E-04	SAB
105	HHI	SC	2012		YOLK	-14.66	10.71	1.38E-02	9.85E-01	1.44E-03	SAB
106	HHI	SC	2012	DUP-EX	YOLK	-16.22	10.45	2.69E-01	7.31E-01	4.37E-04	UNK
107	HHI	SC	2012		YOLK	-16.29	10.12	1.79E-01	8.21E-01	4.41E-04	SAB
108	HHI	SC	2012		YOLK	-15.77	10.06	5.04E-02	9.49E-01	4.35E-04	SAB
109	HHI	SC	2012		YOLK	-15.63	10.05	3.68E-02	9.63E-01	4.67E-04	SAB
110	HHI	SC	2012		YOLK	-15.93	9.29	1.81E-02	9.82E-01	3.98E-04	SAB
111	HHI	SC	2012		YOLK	-12.58	8.91	2.83E-06	2.69E-03	9.97E-01	SNWA
112	HHI	SC	2012		YOLK	-13.46	8.62	2.92E-04	3.53E-01	6.47E-01	UNK
113	HHI	SC	2012		YOLK	-15.48	8.44	2.17E-03	9.97E-01	8.40E-04	SAB
114	KWH	SC	2012		YOLK	-16.39	16.63	1.00E+00	3.52E-07	9.30E-07	MAB
115	KWH	SC	2012		YOLK	-15.73	16.42	1.00E+00	3.50E-05	2.76E-06	MAB
116	KWH	SC	2012		YOLK	-16.05	16.29	1.00E+00	7.21E-06	1.82E-06	MAB
117	KWH	SC	2012		YOLK	-16.61	16.13	1.00E+00	3.68E-07	1.14E-06	MAB
118	KWH	SC	2012		YOLK	-15.81	15.19	1.00E+00	4.11E-04	7.49E-06	MAB
57	KWH	SC	2012	DUP-EX	YOLK	-16.86	15.15	1.00E+00	1.29E-06	2.22E-06	MAB
119	KWH	SC	2012		YOLK	-16.62	15.15	1.00E+00	5.30E-06	2.59E-06	MAB
120	KWH	SC	2012		YOLK	-16.36	14.97	1.00E+00	3.75E-05	3.99E-06	MAB
121	KWH	SC	2012		YOLK	-15.77	14.92	9.99E-01	9.30E-04	1.06E-05	MAB
122	KWH	SC	2012		YOLK	-16.32	14.79	1.00E+00	7.08E-05	4.94E-06	MAB
123	KWH	SC	2012		YOLK	-16.53	14.68	1.00E+00	3.14E-05	4.40E-06	MAB
124	KWH	SC	2012		YOLK	-16.32	14.55	1.00E+00	1.32E-04	6.33E-06	MAB
125	KWH	SC	2012		YOLK	-15.70	14.51	9.97E-01	3.13E-03	1.88E-05	MAB
126	KWH	SC	2012		YOLK	-16.71	14.48	1.00E+00	2.03E-05	4.59E-06	MAB
127	KWH	SC	2012		YOLK	-15.99	14.47	9.99E-01	8.80E-04	1.14E-05	MAB
128	KWH	SC	2012		YOLK	-16.83	14.47	1.00E+00	1.12E-05	4.29E-06	MAB
129	KWH	SC	2012		YOLK	-15.97	14.36	9.99E-01	1.19E-03	1.31E-05	MAB
130	KWH	SC	2012		YOLK	-16.39	14.32	1.00E+00	1.72E-04	7.45E-06	MAB
131	KWH	SC	2012		YOLK	-16.26	14.24	1.00E+00	3.89E-04	9.52E-06	MAB
132	KWH	SC	2012		YOLK	-15.81	14.00	9.94E-01	5.89E-03	2.69E-05	MAB
133	KWH	SC	2012		YOLK	-15.86	13.98	9.95E-01	4.77E-03	2.47E-05	MAB
134	KWH	SC	2012		YOLK	-15.38	13.67	9.30E-01	7.01E-02	1.04E-04	MAB
135	KWH	SC	2012		YOLK	-15.49	13.64	9.53E-01	4.67E-02	8.12E-05	MAB
136	KWH	SC	2012		YOLK	-15.26	13.48	8.55E-01	1.45E-01	1.66E-04	MAB
137	KWH	SC	2012		YOLK	-15.38	13.47	9.03E-01	9.70E-02	1.28E-04	MAB
138	KWH	SC	2012		YOLK	-15.37	13.45	8.92E-01	1.07E-01	1.36E-04	MAB
139	KWH	SC	2012		YOLK	-15.48	13.44	9.26E-01	7.36E-02	1.07E-04	MAB
140	KWH	SC	2012		YOLK	-15.88	13.37	9.83E-01	1.74E-02	4.99E-05	MAB
141	KWH	SC	2012		YOLK	-16.21	13.30	9.95E-01	4.96E-03	3.04E-05	MAB
142	KWH	SC	2012		YOLK	-16.13	13.23	9.92E-01	8.07E-03	3.73E-05	MAB
143	KWH	SC	2012		YOLK	-16.09	13.19	9.90E-01	1.04E-02	4.17E-05	MAB
144	KWH	SC	2012		YOLK	-16.61	13.09	9.99E-01	1.40E-03	2.32E-05	MAB
145	KWH	SC	2012		YOLK	-15.27	12.98	7.12E-01	2.87E-01	2.61E-04	UNK
146	KWH	SC	2012		YOLK	-16.22	12.94	9.89E-01	1.09E-02	4.63E-05	MAB
86	KWH	SC	2012	DUP-EX	YOLK	-15.52	12.74	7.95E-01	2.04E-01	2.06E-04	UNK
147	KWH	SC	2012		YOLK	-15.59	12.70	8.21E-01	1.79E-01	1.90E-04	MAB
148	KWH	SC	2012		YOLK	-15.79	12.62	8.92E-01	1.08E-01	1.43E-04	MAB
149	KWH	SC	2012		YOLK	-15.09	12.61	4.11E-01	5.88E-01	4.37E-04	UNK
150	KWH	SC	2012		YOLK	-15.74	12.61	8.69E-01	1.31E-01	1.59E-04	MAB
151	KWH	SC	2012		YOLK	-16.26	12.60	9.80E-01	1.96E-02	6.57E-05	MAB
152	KWH	SC	2012		YOLK	-15.89	12.59	9.18E-01	8.24E-02	1.25E-04	MAB
153	KWH	SC	2012		YOLK	-15.99	12.53	9.36E-01	6.39E-02	1.11E-04	MAB
154	KWH	SC	2012		YOLK	-15.87	12.51	8.98E-01	1.02E-01	1.41E-04	MAB
155	KWH	SC	2012		YOLK	-15.90	12.46	8.99E-01	1.01E-01	1.42E-04	MAB
156	KWH	SC	2012		YOLK	-16.17	12.46	9.62E-01	3.83E-02	9.03E-05	MAB
157	KWH	SC	2012		YOLK	-16.15	12.40	9.54E-01	4.63E-02	9.97E-05	MAB
158	KWH	SC	2012		YOLK	-15.36	12.23	4.63E-01	5.36E-01	3.84E-04	UNK
159	KWH	SC	2012		YOLK	-16.32	12.22	9.62E-01	3.74E-02	9.80E-05	MAB
160	KWH	SC	2012		YOLK	-15.49	12.21	5.57E-01	4.43E-01	3.36E-04	UNK
161	KWH	SC	2012		YOLK	-16.14	11.99	8.86E-01	1.14E-01	1.68E-04	MAB
162	KWH	SC	2012		YOLK	-15.95	11.87	7.52E-01	2.48E-01	2.47E-04	UNK
163	KWH	SC	2012		YOLK	-16.25	11.78	8.76E-01	1.24E-01	1.86E-04	MAB
164	KWH	SC	2012		YOLK	-16.07	11.60	7.26E-01	2.74E-01	2.71E-04	UNK
165	KWH	SC	2012		YOLK	-16.26	11.56	8.21E-01	1.79E-01	2.31E-04	MAB
166	KWH	SC	2012		YOLK	-15.48	11.51	2.55E-01	7.45E-01	4.49E-04	UNK
167	KWH	SC	2012		YOLK	-17.62	10.76	9.88E-01	1.21E-02	2.85E-04	MAB
168	KWH	SC	2012		YOLK	-12.83	10.48	3.16E-04	2.74E-01	7.25E-01	UNK
169	KWH	SC	2012		YOLK	-16.32	10.45	3.23E-01	6.77E-01	4.44E-04	UNK
170	KWH	SC	2012		YOLK	-13.65	7.97	2.13E-04	3.43E-01	6.57E-01	UNK
171	KWH	SC	2012		YOLK	-12.73	7.25	1.76E-07	1.52E-04	1.00E+00	SNWA
172	KWH	SC	2012		YOLK	-11.32	7.22	2.16E-12	1.59E-10	1.00E+00	SNWA
173	KWH	SC	2012		YOLK	-14.94	6.53	1.51E-04	9.77E-01	2.33E-02	SAB
174	KWH	SC	2013		YOLK	-15.95	17.31	1.00E+00	1.01E-06	9.70E-07	MAB
175	KWH	SC	2013		YOLK	-15.60	17.21	1.00E+00	1.20E-05	1.89E-06	MAB
176	KWH	SC	2013	DUP	YOLK	-16.10	17.21	1.00E+00	4.77E-07	8.43E-07	MAB
177	KWH	SC	2013		YOLK	-16.02	16.61	1.00E+00	3.89E-06	1.47E-06	MAB
178	KWH	SC	2013		YOLK	-15.55	16.52	1.00E+00	8.10E-05	3.65E-06	MAB
179	KWH	SC	2013		YOLK	-15.95	16.45	1.00E+00	8.66E-06	1.84E-06	MAB
180	KWH	SC	2013		YOLK	-16.33	16.18	1.00E+00	1.69E-06	1.39E-06	MAB
181	KWH	SC	2013		YOLK	-16.33	16.16	1.00E+00	1.87E-06	1.42E-06	MAB
182	KWH	SC	2013		YOLK	-16.13	15.80	1.00E+00	1.55E-05	2.46E-06	MAB
183	KWH	SC	2013		YOLK	-16.02	15.74	1.00E+00	3.37E-05	3.04E-06	MAB
184	KWH	SC	2013		YOLK	-15.98	15.69	1.00E+00	4.88E-05	3.42E-06	MAB
185	KWH	SC	2013		YOLK	-15.34	15.51	9.98E-01	2.27E-03	1.51E-05	MAB
186	KWH	SC	2013		YOLK	-16.43	15.31	1.00E+00	1.02E-05	2.66E-06	MAB
187	KWH	SC	2013		YOLK	-16.79	15.30	1.00E+00	1.26E-06	2.01E-06	MAB
188	KWH	SC	2013		YOLK	-15.52	15.23	9.98E-01	1.64E-03	1.31E-05	MAB
189	KWH	SC	2013		YOLK	-16.51	15.07	1.00E+00	1.24E-05	3.08E-06	MAB
190	KWH	SC	2013		YOLK	-16.75	15.02	1.00E+00	3.53E-06	2.65E-06	MAB
191	KWH	SC	2013		YOLK	-16.04	15.01	1.00E+00	1.78E-04	5.89E-06	MAB
192	KWH	SC	2013		YOLK	-15.78	14.90	9.99E-01	8.98E-04	1.05E-05	MAB
193	KWH	SC	2013		YOLK	-16.09	14.82	1.00E+00	2.26E-04	6.68E-06	MAB
194	KWH	SC	2013		YOLK	-16.08	14.73	1.00E+00	2.92E-04	7.39E-06	MAB
195	KWH	SC	2013		YOLK	-15.93	14.72	9.99E-01	6.46E-04	9.65E-06	MAB
196	KWH	SC	2013		YOLK	-15.92	14.62	9.99E-01	8.49E-04	1.09E-05	MAB
197	KWH	SC	2013		YOLK	-16.16	14.53	1.00E+00	3.21E-04	8.12E-06	MAB
198	KWH	SC	2013		YOLK	-16.32	14.43	1.00E+00	1.77E-04	7.14E-06	MAB
199	KWH	SC	2013		YOLK	-16.18	14.33	1.00E+00	4.64E-04	9.68E-06	MAB
200	KWH	SC	2013		YOLK	-15.37	14.31	9.78E-01	2.17E-02	5.09E-05	MAB
201	KWH	SC	2013		YOLK	-15.22	14.17	9.47E-01	5.30E-02	8.75E-05	MAB
202	KWH	SC	2013		YOLK	-16.48	14.06	1.00E+00	2.08E-04	8.79E-06	MAB
203	KWH	SC	2013		YOLK	-16.03	14.04	9.98E-01	1.97E-03	1.71E-05	MAB
204	KWH	SC	2013		YOLK	-15.26	13.99	9.37E-01	6.29E-02	9.72E-05	MAB
205	KWH	SC	2013		YOLK	-16.24	13.99	9.99E-01	7.95E-04	1.29E-05	MAB
206	KWH	SC	2013		YOLK	-15.91	13.83	9.95E-01	5.41E-03	2.69E-05	MAB
207	KWH	SC	2013		YOLK	-16.40	13.47	9.99E-01	1.38E-03	1.88E-05	MAB
208	KWH	SC	2013		YOLK	-15.26	13.45	8.47E-01	1.53E-01	1.72E-04	MAB
209	KWH	SC	2013		YOLK	-15.67	13.45	9.66E-01	3.36E-02	6.85E-05	MAB
210	KWH	SC	2013		YOLK	-16.15	13.42	9.95E-01	4.74E-03	2.86E-05	MAB
211	KWH	SC	2013		YOLK	-16.10	13.38	9.93E-01	6.64E-03	3.30E-05	MAB
212	KWH	SC	2013		YOLK	-16.00	13.28	9.88E-01	1.22E-02	4.33E-05	MAB
213	KWH	SC	2013		YOLK	-16.35	13.25	9.97E-01	2.92E-03	2.60E-05	MAB
214	KWH	SC	2013		YOLK	-16.54	13.20	9.99E-01	1.42E-03	2.18E-05	MAB
215	KWH	SC	2013		YOLK	-15.68	13.16	9.43E-01	5.69E-02	9.43E-05	MAB
216	KWH	SC	2013		YOLK	-16.03	13.06	9.82E-01	1.76E-02	5.39E-05	MAB
217	KWH	SC	2013		YOLK	-15.55	12.92	8.59E-01	1.41E-01	1.63E-04	MAB
218	KWH	SC	2013		YOLK	-15.47	12.91	8.17E-01	1.82E-01	1.91E-04	MAB
219	KWH	SC	2013		YOLK	-15.88	12.88	9.52E-01	4.82E-02	9.01E-05	MAB
220	KWH	SC	2013	DUP	YOLK	-15.53	12.81	8.23E-01	1.77E-01	1.88E-04	MAB
221	KWH	SC	2013		YOLK	-15.64	12.79	8.70E-01	1.30E-01	1.56E-04	MAB
222	KWH	SC	2013		YOLK	-15.57	12.72	8.18E-01	1.82E-01	1.92E-04	MAB
223	KWH	SC	2013		YOLK	-15.55	12.69	7.98E-01	2.02E-01	2.05E-04	UNK
224	KWH	SC	2013		YOLK	-15.37	12.59	6.32E-01	3.68E-01	3.03E-04	UNK
225	KWH	SC	2013		YOLK	-15.13	12.54	4.15E-01	5.84E-01	4.29E-04	UNK
226	KWH	SC	2013		YOLK	-15.35	12.45	5.52E-01	4.48E-01	3.44E-04	UNK
227	KWH	SC	2013		YOLK	-16.25	12.29	9.58E-01	4.15E-02	9.92E-05	MAB
228	KWH	SC	2013		YOLK	-16.00	12.25	8.91E-01	1.09E-01	1.53E-04	MAB
229	KWH	SC	2013		YOLK	-15.63	12.19	6.62E-01	3.37E-01	2.83E-04	UNK
230	KWH	SC	2013		YOLK	-15.69	12.17	7.00E-01	3.00E-01	2.65E-04	UNK
231	KWH	SC	2013		YOLK	-15.06	12.10	2.17E-01	7.83E-01	5.37E-04	UNK
232	KWH	SC	2013		YOLK	-16.30	12.04	9.40E-01	5.98E-02	1.26E-04	MAB
233	KWH	SC	2013		YOLK	-15.74	11.85	5.94E-01	4.05E-01	3.18E-04	UNK
234	KWH	SC	2013		YOLK	-16.29	11.78	8.91E-01	1.09E-01	1.76E-04	MAB
235	KWH	SC	2013		YOLK	-14.80	11.75	7.19E-02	9.27E-01	7.71E-04	SAB
236	KWH	SC	2013		YOLK	-15.98	11.74	7.23E-01	2.77E-01	2.66E-04	UNK
237	KWH	SC	2013		YOLK	-16.22	11.66	8.34E-01	1.66E-01	2.17E-04	MAB
238	KWH	SC	2013		YOLK	-15.57	11.51	3.10E-01	6.90E-01	4.25E-04	UNK
239	KWH	SC	2013		YOLK	-15.98	11.18	4.52E-01	5.48E-01	3.81E-04	UNK
240	KWH	SC	2013		YOLK	-16.28	11.16	6.65E-01	3.35E-01	3.29E-04	UNK
241	KWH	SC	2013		YOLK	-15.05	11.08	5.20E-02	9.47E-01	6.73E-04	SAB
242	KWH	SC	2013		YOLK	-16.35	10.84	5.46E-01	4.53E-01	3.93E-04	UNK
243	KWH	SC	2013		YOLK	-16.10	10.84	3.67E-01	6.33E-01	4.12E-04	UNK
244	KWH	SC	2013		YOLK	-15.74	10.80	1.63E-01	8.37E-01	4.40E-04	SAB
245	KWH	SC	2013		YOLK	-15.21	10.58	3.54E-02	9.64E-01	6.29E-04	SAB
246	KWH	SC	2013		YOLK	-15.77	10.52	1.12E-01	8.87E-01	4.38E-04	SAB
247	KWH	SC	2013		YOLK	-15.45	10.35	4.17E-02	9.58E-01	5.17E-04	SAB
248	KWH	SC	2013		YOLK	-16.13	10.04	1.07E-01	8.93E-01	4.17E-04	SAB
249	KWH	SC	2013		YOLK	-15.71	9.76	2.69E-02	9.73E-01	4.48E-04	SAB
250	KWH	SC	2013		YOLK	-13.58	8.48	3.61E-04	4.63E-01	5.36E-01	UNK
251	STH	SC	2012		YOLK	-15.96	17.56	1.00E+00	4.82E-07	8.01E-07	MAB
252	STH	SC	2012		YOLK	-16.09	17.21	1.00E+00	5.15E-07	8.55E-07	MAB
253	STH	SC	2012		YOLK	-15.97	16.85	1.00E+00	2.76E-06	1.30E-06	MAB
254	STH	SC	2012		YOLK	-15.44	16.63	1.00E+00	1.21E-04	4.24E-06	MAB
255	STH	SC	2012		YOLK	-16.13	16.46	1.00E+00	2.91E-06	1.42E-06	MAB
256	STH	SC	2012		YOLK	-16.23	15.77	1.00E+00	9.56E-06	2.23E-06	MAB
257	STH	SC	2012		YOLK	-16.29	15.28	1.00E+00	2.36E-05	3.20E-06	MAB
258	STH	SC	2012		YOLK	-15.70	15.18	9.99E-01	7.24E-04	9.30E-06	MAB
259	STH	SC	2012		YOLK	-15.49	15.16	9.98E-01	2.20E-03	1.50E-05	MAB
260	STH	SC	2012		YOLK	-16.35	15.15	1.00E+00	2.38E-05	3.36E-06	MAB
261	STH	SC	2012		YOLK	-16.51	15.13	1.00E+00	1.02E-05	2.90E-06	MAB
262	STH	SC	2012		YOLK	-16.73	15.12	1.00E+00	3.10E-06	2.47E-06	MAB
263	STH	SC	2012		YOLK	-16.14	14.90	1.00E+00	1.45E-04	5.73E-06	MAB
264	STH	SC	2012		YOLK	-16.10	14.89	1.00E+00	1.85E-04	6.17E-06	MAB
265	STH	SC	2012		YOLK	-16.14	14.13	9.99E-01	9.38E-04	1.29E-05	MAB
266	STH	SC	2012		YOLK	-17.06	14.12	1.00E+00	8.36E-06	5.45E-06	MAB
267	STH	SC	2012		YOLK	-16.46	14.02	1.00E+00	2.55E-04	9.42E-06	MAB
268	STH	SC	2012		YOLK	-15.94	13.85	9.95E-01	4.50E-03	2.48E-05	MAB
269	STH	SC	2012		YOLK	-17.30	13.79	1.00E+00	6.10E-06	7.27E-06	MAB
270	STH	SC	2012		YOLK	-16.18	13.77	9.98E-01	1.83E-03	1.82E-05	MAB
271	STH	SC	2012		YOLK	-15.52	13.77	9.67E-01	3.33E-02	6.63E-05	MAB
272	STH	SC	2012		YOLK	-15.16	13.71	8.56E-01	1.43E-01	1.67E-04	MAB
273	STH	SC	2012		YOLK	-15.19	13.48	8.15E-01	1.85E-01	1.97E-04	MAB
274	STH	SC	2012		YOLK	-16.82	13.20	1.00E+00	3.91E-04	1.68E-05	MAB
275	STH	SC	2012		YOLK	-15.35	13.09	8.02E-01	1.98E-01	2.03E-04	MAB
276	STH	SC	2012		YOLK	-15.46	13.02	8.40E-01	1.60E-01	1.76E-04	MAB
277	STH	SC	2012		YOLK	-16.17	12.95	9.87E-01	1.32E-02	4.96E-05	MAB
278	STH	SC	2012		YOLK	-16.35	12.62	9.87E-01	1.31E-02	5.63E-05	MAB
279	STH	SC	2012		YOLK	-15.11	12.45	3.61E-01	6.39E-01	4.59E-04	UNK
280	STH	SC	2012		YOLK	-16.53	12.40	9.89E-01	1.10E-02	5.93E-05	MAB
281	STH	SC	2012		YOLK	-15.46	12.38	6.16E-01	3.83E-01	3.08E-04	UNK
282	STH	SC	2012		YOLK	-16.33	12.26	9.67E-01	3.30E-02	9.17E-05	MAB
283	STH	SC	2012		YOLK	-15.37	12.07	4.01E-01	5.98E-01	4.09E-04	UNK
284	STH	SC	2012		YOLK	-15.01	11.29	6.36E-02	9.36E-01	6.72E-04	SAB
285	STH	SC	2012		YOLK	-16.25	11.10	6.14E-01	3.85E-01	3.48E-04	UNK
286	STH	SC	2012		YOLK	-16.26	11.01	5.79E-01	4.21E-01	3.66E-04	UNK
287	STH	SC	2012		YOLK	-15.82	10.70	1.68E-01	8.32E-01	4.33E-04	SAB
288	STH	SC	2012		YOLK	-15.98	10.62	2.08E-01	7.92E-01	4.27E-04	UNK
289	STH	SC	2012		YOLK	-15.82	10.58	1.39E-01	8.61E-01	4.34E-04	SAB
290	STH	SC	2012		YOLK	-14.79	10.54	1.41E-02	9.85E-01	1.22E-03	SAB
291	STH	SC	2012		YOLK	-15.82	10.45	1.11E-01	8.89E-01	4.33E-04	SAB
292	STH	SC	2012		YOLK	-13.72	8.74	6.61E-04	7.39E-01	2.60E-01	UNK
293	WAS	GA	2012		YOLK	-14.84	12.36	1.73E-01	8.26E-01	6.30E-04	SAB
294	WAS	GA	2012		YOLK	-14.56	13.40	2.85E-01	7.14E-01	6.36E-04	UNK
295	WAS	GA	2012		YOLK	-14.39	12.48	6.46E-02	9.34E-01	1.08E-03	SAB
67	WAS	GA	2012	DUP-EX	YOLK	-14.52	13.35	2.45E-01	7.54E-01	6.83E-04	UNK
83	WAS	GA	2012	DUP-EX	YOLK	-15.73	12.33	7.84E-01	2.16E-01	2.17E-04	UNK
296	WAS	GA	2012		YOLK	-15.96	16.76	1.00E+00	3.66E-06	1.41E-06	MAB
297	WAS	GA	2012		YOLK	-16.15	15.15	1.00E+00	7.25E-05	4.38E-06	MAB
298	WAS	GA	2012		YOLK	-15.71	12.75	8.90E-01	1.10E-01	1.42E-04	MAB
299	WAS	GA	2012		YOLK	-16.33	12.86	9.92E-01	8.34E-03	4.35E-05	MAB
300	WAS	GA	2012		YOLK	-15.46	13.03	8.43E-01	1.57E-01	1.74E-04	MAB
301	WAS	GA	2012		YOLK	-16.07	12.99	9.82E-01	1.78E-02	5.52E-05	MAB
302	WAS	GA	2012		YOLK	-15.61	13.09	9.16E-01	8.37E-02	1.18E-04	MAB
106	WAS	GA	2012	DUP	YOLK	-16.42	10.30	3.16E-01	6.84E-01	4.62E-04	UNK
303	WAS	GA	2012		YOLK	-15.49	12.77	7.89E-01	2.11E-01	2.10E-04	UNK
304	WAS	GA	2012		YOLK	-15.95	12.24	8.68E-01	1.31E-01	1.69E-04	MAB
305	WAS	GA	2012		YOLK	-15.81	11.25	3.63E-01	6.36E-01	4.01E-04	UNK
306	WAS	GA	2012		YOLK	-16.25	12.26	9.56E-01	4.36E-02	1.02E-04	MAB
307	WAS	GA	2012		YOLK	-15.85	13.25	9.75E-01	2.50E-02	6.07E-05	MAB
308	WAS	GA	2012		YOLK	-16.58	15.66	1.00E+00	1.63E-06	1.70E-06	MAB
309	WAS	GA	2012		YOLK	-16.00	12.44	9.24E-01	7.56E-02	1.23E-04	MAB
310	WAS	GA	2012		YOLK	-15.61	16.51	1.00E+00	5.74E-05	3.23E-06	MAB
73	WAS	GA	2012	DUP-EX	YOLK	-16.39	12.59	9.88E-01	1.24E-02	5.60E-05	MAB
311	WAS	GA	2012		YOLK	-15.89	12.50	9.03E-01	9.65E-02	1.38E-04	MAB
312	WAS	GA	2012		YOLK	-15.59	12.14	6.05E-01	3.95E-01	3.12E-04	UNK
313	WAS	GA	2012		YOLK	-16.24	12.50	9.73E-01	2.72E-02	7.76E-05	MAB
314	WAS	GA	2012		YOLK	-15.06	13.04	5.65E-01	4.34E-01	3.59E-04	UNK
315	WAS	GA	2012		YOLK	-16.36	15.24	1.00E+00	1.81E-05	3.06E-06	MAB
316	WAS	GA	2012		YOLK	-15.57	17.39	1.00E+00	8.94E-06	1.73E-06	MAB
317	WAS	GA	2012		YOLK	-15.48	9.62	1.37E-02	9.86E-01	5.62E-04	SAB
318	WAS	GA	2012		YOLK	-15.75	11.37	3.71E-01	6.28E-01	3.99E-04	UNK
319	WAS	GA	2012		YOLK	-16.70	12.82	9.98E-01	1.83E-03	2.92E-05	MAB
320	WAS	GA	2012		YOLK	-16.36	12.25	9.70E-01	3.04E-02	8.94E-05	MAB
321	WAS	GA	2012		YOLK	-15.87	15.67	1.00E+00	9.28E-05	4.16E-06	MAB
322	WAS	GA	2012		YOLK	-16.37	12.62	9.88E-01	1.19E-02	5.45E-05	MAB
78	WAS	GA	2012	DUP-EX	YOLK	-16.90	11.74	9.87E-01	1.32E-02	9.70E-05	MAB
323	WAS	GA	2012		YOLK	-15.73	12.02	6.65E-01	3.35E-01	2.84E-04	UNK
324	WAS	GA	2012		YOLK	-16.10	16.01	1.00E+00	1.11E-05	2.15E-06	MAB
325	WAS	GA	2012		YOLK	-16.60	14.77	1.00E+00	1.67E-05	3.77E-06	MAB
326	WAS	GA	2012		YOLK	-15.51	12.82	8.13E-01	1.87E-01	1.94E-04	MAB
327	WAS	GA	2012		YOLK	-16.22	13.95	9.99E-01	9.67E-04	1.39E-05	MAB
328	WAS	GA	2012		YOLK	-16.64	15.22	1.00E+00	3.83E-06	2.39E-06	MAB
329	WAS	GA	2012		YOLK	-16.15	12.90	9.85E-01	1.54E-02	5.36E-05	MAB
330	WAS	GA	2012		YOLK	-16.29	11.49	8.13E-01	1.87E-01	2.41E-04	MAB
331	WAS	GA	2012		YOLK	-15.63	13.11	9.25E-01	7.54E-02	1.11E-04	MAB
332	WAS	GA	2012		YOLK	-16.25	14.49	1.00E+00	2.19E-04	7.37E-06	MAB
333	WAS	GA	2012		YOLK	-16.60	11.81	9.66E-01	3.42E-02	1.17E-04	MAB
334	WAS	GA	2012		YOLK	-15.50	8.96	5.01E-03	9.94E-01	6.50E-04	SAB
335	WAS	GA	2012		YOLK	-15.50	12.60	7.33E-01	2.67E-01	2.45E-04	UNK
336	WAS	GA	2012		YOLK	-16.03	12.61	9.52E-01	4.76E-02	9.50E-05	MAB
337	WAS	GA	2012		YOLK	-16.31	12.41	9.75E-01	2.50E-02	7.76E-05	MAB
338	WAS	GA	2012		YOLK	-15.38	11.38	1.73E-01	8.26E-01	4.86E-04	SAB
339	WAS	GA	2012		YOLK	-16.41	12.17	9.70E-01	3.00E-02	9.24E-05	MAB
340	WAS	GA	2012		YOLK	-16.48	11.52	9.00E-01	1.00E-01	1.91E-04	MAB
341	WAS	GA	2012		YOLK	-16.35	13.06	9.95E-01	4.70E-03	3.28E-05	MAB
342	WAS	GA	2012		YOLK	-15.72	12.33	7.80E-01	2.19E-01	2.19E-04	UNK
343	KWH	SC	2013		YOLK	-15.68	11.93	5.87E-01	4.13E-01	3.20E-04	UNK
344	KWH	SC	2013		YOLK	-16.10	11.54	7.21E-01	2.79E-01	2.77E-04	UNK
345	KWH	SC	2013		YOLK	-16.21	12.11	9.30E-01	6.98E-02	1.31E-04	MAB
346	KWH	SC	2013		YOLK	-16.89	14.11	1.00E+00	2.26E-05	5.96E-06	MAB
347	KWH	SC	2013		YOLK	-14.44	15.85	9.08E-01	9.19E-02	1.56E-04	MAB
348	KWH	SC	2013		YOLK	-16.72	14.19	1.00E+00	4.24E-05	6.10E-06	MAB
349	KWH	SC	2013		YOLK	-16.19	17.11	1.00E+00	3.46E-07	8.09E-07	MAB
350	STH	SC	2013		YOLK	-16.13	16.67	1.00E+00	1.69E-06	1.21E-06	MAB
351	STH	SC	2013		YOLK	-16.61	15.22	1.00E+00	4.67E-06	2.45E-06	MAB
352	STH	SC	2013		YOLK	-16.15	15.89	1.00E+00	1.10E-05	2.21E-06	MAB
353	STH	SC	2013		YOLK	-15.97	15.21	1.00E+00	1.65E-04	5.48E-06	MAB
354	STH	SC	2013		YOLK	-15.26	16.11	9.99E-01	9.95E-04	1.03E-05	MAB
355	STH	SC	2013		YOLK	-16.65	15.42	1.00E+00	2.13E-06	1.99E-06	MAB
356	STH	SC	2013		YOLK	-16.55	16.07	1.00E+00	6.00E-07	1.24E-06	MAB
357	STH	SC	2013		YOLK	-16.12	15.60	1.00E+00	2.73E-05	2.98E-06	MAB
358	STH	SC	2013		YOLK	-16.15	15.53	1.00E+00	2.76E-05	3.05E-06	MAB
359	STH	SC	2013		YOLK	-15.72	16.16	1.00E+00	6.83E-05	3.52E-06	MAB
360	STH	SC	2013		YOLK	-16.28	13.91	9.99E-01	8.21E-04	1.34E-05	MAB
361	STH	SC	2013		YOLK	-15.16	12.55	4.43E-01	5.56E-01	4.12E-04	UNK
362	STH	SC	2013		YOLK	-15.82	13.68	9.89E-01	1.13E-02	3.85E-05	MAB
363	STH	SC	2013		YOLK	-15.70	15.69	1.00E+00	2.27E-04	5.63E-06	MAB
364	STH	SC	2013		YOLK	-15.70	12.58	8.45E-01	1.55E-01	1.76E-04	MAB
365	STH	SC	2013		YOLK	-16.16	15.40	1.00E+00	3.68E-05	3.42E-06	MAB
366	STH	SC	2013		YOLK	-16.22	13.20	9.94E-01	5.86E-03	3.34E-05	MAB
367	STH	SC	2013		YOLK	-16.08	17.10	1.00E+00	7.32E-07	9.34E-07	MAB
368	STH	SC	2013		YOLK	-16.03	12.99	9.79E-01	2.10E-02	5.93E-05	MAB
369	STH	SC	2013		YOLK	-16.12	14.86	1.00E+00	1.74E-04	6.09E-06	MAB
370	STH	SC	2013		YOLK	-15.57	12.37	6.96E-01	3.03E-01	2.65E-04	UNK
371	STH	SC	2013		YOLK	-16.40	16.49	1.00E+00	4.81E-07	1.02E-06	MAB
372	STH	SC	2013		YOLK	-16.64	15.99	1.00E+00	4.57E-07	1.25E-06	MAB
373	STH	SC	2013		YOLK	-15.55	12.32	6.55E-01	3.45E-01	2.87E-04	UNK
374	STH	SC	2013		YOLK	-15.70	16.47	1.00E+00	3.61E-05	2.78E-06	MAB
375	STH	SC	2013		YOLK	-15.27	12.79	6.35E-01	3.65E-01	3.05E-04	UNK
376	STH	SC	2013		YOLK	-15.12	12.70	4.69E-01	5.31E-01	4.05E-04	UNK
377	STH	SC	2013		YOLK	-15.20	11.35	1.08E-01	8.91E-01	5.54E-04	SAB
378	STH	SC	2013		YOLK	-15.91	14.62	9.99E-01	8.99E-04	1.11E-05	MAB
379	STH	SC	2013		YOLK	-15.78	13.64	9.86E-01	1.42E-02	4.30E-05	MAB
380	STH	SC	2013		YOLK	-15.32	12.97	7.42E-01	2.58E-01	2.42E-04	UNK
381	STH	SC	2013		YOLK	-15.52	12.61	7.53E-01	2.47E-01	2.33E-04	UNK
382	STH	SC	2013		YOLK	-16.41	14.93	1.00E+00	3.09E-05	3.89E-06	MAB
383	STH	SC	2013		YOLK	-16.48	16.31	1.00E+00	4.68E-07	1.09E-06	MAB
384	STH	SC	2013		YOLK	-15.35	12.07	3.88E-01	6.11E-01	4.16E-04	UNK
385	STH	SC	2013		YOLK	-15.63	13.04	9.14E-01	8.57E-02	1.20E-04	MAB
386	STH	SC	2013		YOLK	-16.46	15.96	1.00E+00	1.47E-06	1.47E-06	MAB
387	STH	SC	2013		YOLK	-16.32	15.70	1.00E+00	6.92E-06	2.13E-06	MAB
388	STH	SC	2013		YOLK	-16.89	9.78	3.41E-01	6.58E-01	6.16E-04	UNK
389	STH	SC	2013		YOLK	-16.39	13.02	9.96E-01	4.30E-03	3.26E-05	MAB
390	STH	SC	2013		YOLK	-15.55	12.70	8.02E-01	1.98E-01	2.02E-04	MAB
391	STH	SC	2013		YOLK	-15.91	16.34	1.00E+00	1.47E-05	2.16E-06	MAB
392	STH	SC	2013		YOLK	-16.24	10.49	2.90E-01	7.09E-01	4.37E-04	UNK
393	STH	SC	2013		YOLK	-16.08	11.47	6.77E-01	3.22E-01	2.99E-04	UNK
394	STH	SC	2013		YOLK	-15.82	12.75	9.25E-01	7.52E-02	1.16E-04	MAB
395	STH	SC	2013		YOLK	-15.33	12.37	5.01E-01	4.98E-01	3.69E-04	UNK
396	STH	SC	2013		YOLK	-16.22	16.42	1.00E+00	1.79E-06	1.30E-06	MAB
397	STH	SC	2013		YOLK	-11.99	6.64	1.38E-10	2.66E-08	1.00E+00	SNWA
398	STH	SC	2013		YOLK	-16.82	16.83	1.00E+00	1.17E-08	6.13E-07	MAB
399	STH	SC	2013		YOLK	-16.74	16.67	1.00E+00	3.17E-08	7.06E-07	MAB
400	STH	SC	2013		YOLK	-15.79	10.18	6.56E-02	9.34E-01	4.32E-04	SAB
401	HHI	SC	2013	DUP	YOLK	-15.75	12.43	8.26E-01	1.74E-01	1.90E-04	MAB
402	HHI	SC	2013		YOLK	-11.94	6.13	2.33E-11	2.82E-09	1.00E+00	SNWA
403	HHI	SC	2013		YOLK	-15.67	12.48	8.03E-01	1.97E-01	2.04E-04	MAB
404	HHI	SC	2013		YOLK	-16.28	17.00	1.00E+00	2.58E-07	7.93E-07	MAB
405	HHI	SC	2013		YOLK	-15.20	12.28	3.61E-01	6.38E-01	4.45E-04	UNK
406	HHI	SC	2013		YOLK	-15.92	16.54	1.00E+00	8.18E-06	1.79E-06	MAB
407	HHI	SC	2013		YOLK	-15.08	11.93	1.78E-01	8.21E-01	5.54E-04	SAB
408	HHI	SC	2013		YOLK	-16.39	16.10	1.00E+00	1.48E-06	1.39E-06	MAB
409	HHI	SC	2013		YOLK	-15.79	11.20	3.23E-01	6.77E-01	4.12E-04	UNK
410	HHI	SC	2013		YOLK	-16.47	16.76	1.00E+00	1.41E-07	7.83E-07	MAB
411	HHI	SC	2013		YOLK	-16.28	12.79	9.88E-01	1.19E-02	5.07E-05	MAB
412	HHI	SC	2013		YOLK	-16.38	15.96	1.00E+00	2.32E-06	1.58E-06	MAB
101	HHI	SC	2013	DUP	YOLK	-16.04	12.65	9.58E-01	4.24E-02	8.93E-05	MAB
413	HHI	SC	2013		YOLK	-16.08	11.99	8.60E-01	1.39E-01	1.83E-04	MAB
414	HHI	SC	2013		YOLK	-16.55	14.56	1.00E+00	3.78E-05	4.83E-06	MAB
415	HHI	SC	2013		YOLK	-16.57	16.02	1.00E+00	6.14E-07	1.27E-06	MAB
416	HHI	SC	2013		YOLK	-15.68	16.39	1.00E+00	5.01E-05	3.11E-06	MAB
417	HHI	SC	2013		YOLK	-16.54	14.76	1.00E+00	2.37E-05	4.02E-06	MAB
418	HHI	SC	2013		YOLK	-16.18	12.01	9.04E-01	9.55E-02	1.54E-04	MAB
419	HHI	SC	2013		YOLK	-15.23	11.21	9.48E-02	9.05E-01	5.53E-04	SAB
420	HHI	SC	2013		YOLK	-15.99	16.24	1.00E+00	1.19E-05	2.08E-06	MAB
421	HHI	SC	2013		YOLK	-16.64	16.44	1.00E+00	1.20E-07	8.79E-07	MAB
422	HHI	SC	2013		YOLK	-14.44	13.89	3.42E-01	6.57E-01	6.28E-04	UNK
423	HHI	SC	2013		YOLK	-15.66	17.10	1.00E+00	1.04E-05	1.82E-06	MAB
424	HHI	SC	2013		YOLK	-16.57	16.88	1.00E+00	5.27E-08	6.71E-07	MAB
425	HHI	SC	2013		YOLK	-16.51	13.88	1.00E+00	2.91E-04	1.04E-05	MAB
426	HHI	SC	2013		YOLK	-16.16	13.64	9.97E-01	2.68E-03	2.16E-05	MAB
427	HHI	SC	2013		YOLK	-16.46	15.44	1.00E+00	6.10E-06	2.30E-06	MAB
428	HHI	SC	2013	DUP	YOLK	-15.73	16.15	1.00E+00	6.79E-05	3.52E-06	MAB
429	HHI	SC	2013		YOLK	-15.82	11.63	5.47E-01	4.53E-01	3.40E-04	UNK
430	HHI	SC	2013		YOLK	-16.00	13.23	9.86E-01	1.38E-02	4.65E-05	MAB
431	HHI	SC	2013		YOLK	-10.84	8.20	3.27E-13	2.54E-11	1.00E+00	SNWA
432	HHI	SC	2013		YOLK	-16.31	16.01	1.00E+00	3.11E-06	1.64E-06	MAB
433	HHI	SC	2013		YOLK	-16.74	16.28	1.00E+00	1.02E-07	9.38E-07	MAB
434	HHI	SC	2013	DUP	YOLK	-16.21	16.21	1.00E+00	3.46E-06	1.58E-06	MAB
435	HHI	SC	2013		YOLK	-16.45	14.11	1.00E+00	2.13E-04	8.64E-06	MAB
436	HHI	SC	2013	DUP	YOLK	-15.61	13.01	9.03E-01	9.71E-02	1.30E-04	MAB
437	HHI	SC	2013		YOLK	-16.13	13.41	9.95E-01	5.40E-03	3.01E-05	MAB
438	HHI	SC	2013		YOLK	-15.69	12.61	8.48E-01	1.51E-01	1.73E-04	MAB
439	HHI	SC	2013		YOLK	-16.11	9.83	7.10E-02	9.29E-01	4.04E-04	SAB
440	HHI	SC	2013		YOLK	-16.17	11.38	6.92E-01	3.08E-01	3.00E-04	UNK
441	HHI	SC	2013		YOLK	-16.59	15.05	1.00E+00	8.34E-06	2.92E-06	MAB
442	HHI	SC	2013		YOLK	-16.17	11.85	8.63E-01	1.36E-01	1.89E-04	MAB
443	HHI	SC	2013		YOLK	-15.64	16.79	1.00E+00	2.43E-05	2.40E-06	MAB
444	HHI	SC	2013		YOLK	-16.64	14.66	1.00E+00	1.84E-05	4.05E-06	MAB
445	HHI	SC	2013		YOLK	-15.96	15.36	1.00E+00	1.22E-04	4.82E-06	MAB
446	HHI	SC	2013		YOLK	-15.22	13.11	7.20E-01	2.80E-01	2.58E-04	UNK
447	HHI	SC	2013		YOLK	-16.04	15.48	1.00E+00	5.72E-05	3.75E-06	MAB
448	HHI	SC	2013		YOLK	-16.70	14.73	1.00E+00	1.07E-05	3.60E-06	MAB
449	HHI	SC	2013		YOLK	-15.95	11.64	6.56E-01	3.44E-01	2.98E-04	UNK
450	HHI	SC	2013		YOLK	-15.55	11.78	4.10E-01	5.89E-01	3.93E-04	UNK
451	HHI	SC	2013		YOLK	-16.23	11.02	5.58E-01	4.42E-01	3.69E-04	UNK
452	HHI	SC	2013		YOLK	-15.63	13.92	9.85E-01	1.51E-02	4.27E-05	MAB
453	HHI	SC	2013		YOLK	-15.88	8.27	2.74E-03	9.97E-01	4.63E-04	SAB
454	HHI	SC	2013		YOLK	-15.71	12.95	9.22E-01	7.79E-02	1.15E-04	MAB
455	HHI	SC	2013		YOLK	-16.89	13.31	1.00E+00	2.11E-04	1.42E-05	MAB
456	HHI	SC	2013		YOLK	-15.38	11.75	2.82E-01	7.18E-01	4.52E-04	UNK
457	HHI	SC	2013		YOLK	-16.08	10.09	1.08E-01	8.91E-01	4.18E-04	SAB
458	HHI	SC	2013		YOLK	-15.59	12.25	6.56E-01	3.43E-01	2.86E-04	UNK
459	HHI	SC	2013		YOLK	-15.05	15.74	9.94E-01	6.19E-03	2.59E-05	MAB
460	HHI	SC	2013		YOLK	-15.23	14.06	9.39E-01	6.09E-02	9.54E-05	MAB
461	HHI	SC	2013		YOLK	-16.16	15.94	1.00E+00	9.15E-06	2.09E-06	MAB
462	HHI	SC	2013		YOLK	-13.93	8.91	9.69E-04	9.12E-01	8.70E-02	SAB
463	HHI	SC	2013		YOLK	-15.93	13.69	9.93E-01	6.83E-03	3.06E-05	MAB
464	HHI	SC	2013	DUP	YOLK	-16.15	10.66	3.19E-01	6.81E-01	4.25E-04	UNK
465	HHI	SC	2013		YOLK	-13.92	9.99	2.20E-03	9.73E-01	2.49E-02	SAB
466	HHI	SC	2013		YOLK	-16.24	12.83	9.87E-01	1.29E-02	5.14E-05	MAB
467	HHI	SC	2013		YOLK	-15.68	13.53	9.73E-01	2.72E-02	6.07E-05	MAB
468	HHI	SC	2013		YOLK	-12.84	6.30	3.51E-08	3.04E-05	1.00E+00	SNWA
469	HHI	SC	2013		YOLK	-15.22	12.90	6.40E-01	3.60E-01	3.05E-04	UNK
470	HHI	SC	2013	DUP-EX	YOLK	-15.31	12.83	6.81E-01	3.19E-01	2.78E-04	UNK
471	HHI	SC	2013		YOLK	-15.70	16.87	1.00E+00	1.41E-05	2.01E-06	MAB
220	HHI	SC	2013	DUP-EX	YOLK	-15.56	12.91	8.61E-01	1.39E-01	1.61E-04	MAB
472	HHI	SC	2013		YOLK	-15.49	16.67	1.00E+00	8.06E-05	3.64E-06	MAB
473	HHI	SC	2013	DUP	YOLK	-16.39	11.67	9.03E-01	9.64E-02	1.76E-04	MAB
474	HHI	SC	2013		YOLK	-15.48	13.41	9.25E-01	7.51E-02	1.09E-04	MAB
475	HHI	SC	2013		YOLK	-13.56	11.02	2.94E-03	9.67E-01	3.04E-02	SAB
476	HHI	SC	2013		YOLK	-16.65	16.66	1.00E+00	5.85E-08	7.44E-07	MAB
477	HHI	SC	2013		YOLK	-16.62	14.73	1.00E+00	1.67E-05	3.84E-06	MAB
478	HHI	SC	2013		YOLK	-15.53	11.79	3.98E-01	6.01E-01	3.99E-04	UNK
479	HHI	SC	2013		YOLK	-16.62	15.49	1.00E+00	2.08E-06	1.92E-06	MAB
480	HHI	SC	2013		YOLK	-15.52	12.67	7.69E-01	2.31E-01	2.23E-04	UNK
481	HHI	SC	2013		YOLK	-15.15	11.10	6.74E-02	9.32E-01	6.04E-04	SAB
482	HHI	SC	2013		YOLK	-16.43	12.92	9.95E-01	4.64E-03	3.49E-05	MAB
483	HHI	SC	2013		YOLK	-15.59	13.60	9.65E-01	3.53E-02	6.94E-05	MAB
484	HHI	SC	2013		YOLK	-15.42	12.38	5.83E-01	4.16E-01	3.25E-04	UNK
485	HHI	SC	2013	DUP-EX	YOLK	-15.63	12.15	6.46E-01	3.53E-01	2.91E-04	UNK
486	HHI	SC	2013		YOLK	-16.06	15.70	1.00E+00	3.10E-05	3.01E-06	MAB
487	HHI	SC	2013		YOLK	-15.31	11.51	1.74E-01	8.25E-01	5.00E-04	SAB
488	HHI	SC	2013		YOLK	-15.38	13.86	9.52E-01	4.78E-02	8.18E-05	MAB
489	HHI	SC	2013		YOLK	-16.47	13.96	1.00E+00	2.80E-04	9.91E-06	MAB
490	HHI	SC	2013		YOLK	-17.19	10.15	7.65E-01	2.35E-01	6.03E-04	UNK
491	HHI	SC	2013		YOLK	-15.41	14.53	9.88E-01	1.18E-02	3.59E-05	MAB
492	HHI	SC	2013		YOLK	-15.44	14.35	9.85E-01	1.50E-02	4.13E-05	MAB
473	WAS	GA	2013	DUP-EX	YOLK	-16.33	11.17	7.07E-01	2.93E-01	3.14E-04	UNK
493	WAS	GA	2013		YOLK	-15.45	12.77	7.60E-01	2.40E-01	2.29E-04	UNK
485	WAS	GA	2013	DUP	YOLK	-15.36	12.32	5.05E-01	4.95E-01	3.66E-04	UNK
494	WAS	GA	2013		YOLK	-16.28	15.28	1.00E+00	2.52E-05	3.24E-06	MAB
495	WAS	GA	2013		YOLK	-16.07	15.95	1.00E+00	1.53E-05	2.36E-06	MAB
434	WAS	GA	2013	DUP-EX	YOLK	-16.31	15.99	1.00E+00	3.43E-06	1.68E-06	MAB
496	WAS	GA	2013		YOLK	-16.19	14.15	9.99E-01	6.69E-04	1.15E-05	MAB
497	WAS	GA	2013		YOLK	-15.27	12.96	6.99E-01	3.00E-01	2.69E-04	UNK
498	WAS	GA	2013		YOLK	-15.61	16.51	1.00E+00	5.74E-05	3.23E-06	MAB
499	WAS	GA	2013		YOLK	-14.98	12.90	4.38E-01	5.61E-01	4.39E-04	UNK
500	WAS	GA	2013		YOLK	-15.57	13.26	9.28E-01	7.19E-02	1.07E-04	MAB
501	WAS	GA	2013		YOLK	-15.86	13.16	9.72E-01	2.84E-02	6.57E-05	MAB
502	WAS	GA	2013		YOLK	-16.64	14.11	1.00E+00	8.06E-05	7.11E-06	MAB
503	WAS	GA	2013		YOLK	-15.71	13.03	9.33E-01	6.68E-02	1.05E-04	MAB
504	WAS	GA	2013		YOLK	-16.75	14.08	1.00E+00	5.01E-05	6.69E-06	MAB
505	WAS	GA	2013		YOLK	-16.19	12.37	9.56E-01	4.39E-02	9.86E-05	MAB
506	WAS	GA	2013		YOLK	-16.18	13.19	9.93E-01	7.17E-03	3.61E-05	MAB
507	WAS	GA	2013		YOLK	-16.79	16.16	1.00E+00	1.03E-07	9.99E-07	MAB
508	WAS	GA	2013		YOLK	-16.28	14.69	1.00E+00	1.18E-04	5.83E-06	MAB
509	WAS	GA	2013		YOLK	-15.83	12.04	7.44E-01	2.56E-01	2.45E-04	UNK
510	WAS	GA	2013		YOLK	-16.68	14.93	1.00E+00	7.03E-06	3.04E-06	MAB
511	WAS	GA	2013		YOLK	-14.83	10.96	2.69E-02	9.72E-01	9.47E-04	SAB
512	WAS	GA	2013		YOLK	-15.71	12.76	8.92E-01	1.08E-01	1.41E-04	MAB
513	WAS	GA	2013		YOLK	-15.60	12.66	8.17E-01	1.83E-01	1.93E-04	MAB
514	WAS	GA	2013		YOLK	-15.30	11.17	1.05E-01	8.95E-01	5.29E-04	SAB
515	WAS	GA	2013		YOLK	-15.90	17.27	1.00E+00	1.49E-06	1.07E-06	MAB
516	WAS	GA	2013		YOLK	-15.73	13.25	9.60E-01	3.97E-02	7.67E-05	MAB
517	WAS	GA	2013		YOLK	-15.36	13.52	9.03E-01	9.74E-02	1.28E-04	MAB
518	WAS	GA	2013		YOLK	-16.24	12.86	9.88E-01	1.20E-02	4.95E-05	MAB
519	WAS	GA	2013		YOLK	-16.32	17.84	1.00E+00	1.84E-08	4.42E-07	MAB
520	WAS	GA	2013		YOLK	-16.60	16.35	1.00E+00	2.11E-07	9.71E-07	MAB
521	WAS	GA	2013		YOLK	-16.94	15.42	1.00E+00	3.76E-07	1.71E-06	MAB
522	WAS	GA	2013		YOLK	-16.32	16.36	1.00E+00	1.18E-06	1.23E-06	MAB
523	WAS	GA	2013		YOLK	-16.57	16.63	1.00E+00	1.14E-07	8.06E-07	MAB
524	WAS	GA	2013		YOLK	-17.08	15.22	1.00E+00	2.92E-07	1.95E-06	MAB
428	WAS	GA	2013	DUP-EX	YOLK	-15.84	16.69	1.00E+00	9.21E-06	1.81E-06	MAB
525	WAS	GA	2013		YOLK	-16.66	17.16	1.00E+00	1.29E-08	5.31E-07	MAB
526	WAS	GA	2013		YOLK	-16.71	16.81	1.00E+00	2.65E-08	6.52E-07	MAB
527	WAS	GA	2013		YOLK	-16.18	10.54	2.77E-01	7.23E-01	4.32E-04	UNK
528	WAS	GA	2013		YOLK	-16.75	15.60	1.00E+00	6.97E-07	1.60E-06	MAB
529	WAS	GA	2013		YOLK	-16.13	12.79	9.78E-01	2.19E-02	6.43E-05	MAB
530	WAS	GA	2013		YOLK	-15.60	13.15	9.20E-01	8.01E-02	1.15E-04	MAB
531	WAS	GA	2013		YOLK	-16.48	15.72	1.00E+00	2.50E-06	1.77E-06	MAB
532	WAS	GA	2013		YOLK	-16.29	13.37	9.97E-01	2.93E-03	2.48E-05	MAB
533	WAS	GA	2013		YOLK	-15.57	13.40	9.46E-01	5.41E-02	8.97E-05	MAB
534	WAS	GA	2013		YOLK	-16.18	13.40	9.96E-01	4.29E-03	2.78E-05	MAB
464	WAS	GA	2013	DUP-EX	YOLK	-16.20	11.16	6.09E-01	3.90E-01	3.44E-04	UNK
535	WAS	GA	2013		YOLK	-15.54	13.30	9.25E-01	7.50E-02	1.09E-04	MAB
536	WAS	GA	2013		YOLK	-16.11	14.10	9.99E-01	1.14E-03	1.39E-05	MAB
537	WAS	GA	2013		YOLK	-16.72	15.51	1.00E+00	1.08E-06	1.76E-06	MAB
538	WAS	GA	2013		YOLK	-15.88	13.54	9.88E-01	1.19E-02	4.05E-05	MAB
539	WAS	GA	2013		YOLK	-14.00	5.59	7.28E-06	4.18E-02	9.58E-01	SNWA
540	WAS	GA	2013		YOLK	-16.17	14.43	1.00E+00	3.92E-04	8.88E-06	MAB
541	WAS	GA	2013		YOLK	-15.76	13.05	9.47E-01	5.26E-02	9.16E-05	MAB
542	WAS	GA	2013		YOLK	-15.87	12.21	8.24E-01	1.76E-01	1.97E-04	MAB
543	WAS	GA	2013		YOLK	-15.48	13.15	8.77E-01	1.23E-01	1.48E-04	MAB
544	WAS	GA	2013		YOLK	-15.92	12.45	9.04E-01	9.57E-02	1.38E-04	MAB
545	WAS	GA	2013		YOLK	-16.51	16.14	1.00E+00	6.35E-07	1.21E-06	MAB
546	WAS	GA	2013		YOLK	-16.17	15.95	1.00E+00	8.30E-06	2.04E-06	MAB
547	WAS	GA	2013		YOLK	-15.68	16.78	1.00E+00	1.96E-05	2.24E-06	MAB
470	WAS	GA	2013	DUP	YOLK	-15.46	12.25	5.54E-01	4.45E-01	3.38E-04	UNK
548	WAS	GA	2013		YOLK	-15.57	13.31	9.34E-01	6.59E-02	1.01E-04	MAB
549	WAS	GA	2013		YOLK	-15.49	12.39	6.40E-01	3.60E-01	2.95E-04	UNK
550	WAS	GA	2013		YOLK	-15.79	12.94	9.41E-01	5.93E-02	9.93E-05	MAB
551	WAS	GA	2013		YOLK	-15.97	16.31	1.00E+00	1.07E-05	1.99E-06	MAB
552	WAS	GA	2013		YOLK	-16.38	15.49	1.00E+00	8.32E-06	2.39E-06	MAB
553	WAS	GA	2013		YOLK	-15.66	17.09	1.00E+00	1.11E-05	1.85E-06	MAB
554	WAS	GA	2013		YOLK	-16.77	14.82	1.00E+00	5.59E-06	3.17E-06	MAB
555	WAS	GA	2013		YOLK	-16.64	12.91	9.98E-01	1.92E-03	2.78E-05	MAB
556	WAS	GA	2013		YOLK	-16.41	15.24	1.00E+00	1.35E-05	2.89E-06	MAB
401	WAS	GA	2013	DUP-EX	YOLK	-15.90	12.14	8.21E-01	1.79E-01	2.01E-04	MAB
557	WAS	GA	2013		YOLK	-16.00	15.57	1.00E+00	5.89E-05	3.70E-06	MAB
558	WAS	GA	2013		YOLK	-15.55	12.39	6.84E-01	3.15E-01	2.72E-04	UNK
559	WAS	GA	2013		YOLK	-16.48	9.99	2.13E-01	7.87E-01	4.71E-04	UNK
560	WAS	GA	2013		YOLK	-15.95	16.57	1.00E+00	6.70E-06	1.69E-06	MAB
561	WAS	GA	2013		YOLK	-12.08	5.88	3.92E-11	5.72E-09	1.00E+00	SNWA
562	WAS	GA	2013		YOLK	-16.66	15.15	1.00E+00	4.06E-06	2.50E-06	MAB
563	WAS	GA	2013		YOLK	-15.93	13.16	9.78E-01	2.19E-02	5.82E-05	MAB
564	WAS	GA	2013		YOLK	-15.81	13.86	9.92E-01	7.77E-03	3.13E-05	MAB
565	WAS	GA	2013		YOLK	-16.51	16.74	1.00E+00	1.15E-07	7.71E-07	MAB
566	WAS	GA	2013		YOLK	-16.38	14.18	1.00E+00	2.53E-04	8.71E-06	MAB
176	WAS	GA	2013	DUP-EX	YOLK	-16.15	16.56	1.00E+00	1.91E-06	1.27E-06	MAB
567	WAS	GA	2013		YOLK	-15.87	12.11	7.94E-01	2.05E-01	2.16E-04	UNK
568	WAS	GA	2013		YOLK	-17.01	15.23	1.00E+00	4.15E-07	1.96E-06	MAB
569	WAS	GA	2013		YOLK	-16.13	16.25	1.00E+00	5.01E-06	1.68E-06	MAB
570	WAS	GA	2013		YOLK	-15.58	14.15	9.88E-01	1.18E-02	3.67E-05	MAB
571	WAS	GA	2013		YOLK	-16.22	12.30	9.55E-01	4.50E-02	1.02E-04	MAB
572	WAS	GA	2013		YOLK	-16.18	14.25	9.99E-01	5.81E-04	1.07E-05	MAB
573	WAS	GA	2013		YOLK	-16.37	14.83	1.00E+00	5.05E-05	4.51E-06	MAB
574	WAS	GA	2013		YOLK	-15.41	13.76	9.48E-01	5.17E-02	8.59E-05	MAB
575	WAS	GA	2013		YOLK	-15.85	17.12	1.00E+00	2.94E-06	1.28E-06	MAB
576	WAS	GA	2013		YOLK	-16.53	16.25	1.00E+00	4.27E-07	1.10E-06	MAB
436	WAS	GA	2013	DUP-EX	YOLK	-15.78	16.40	1.00E+00	2.64E-05	2.54E-06	MAB
577	JEK	GA	2011	DUP	SKIN	-15.73	12.66	0.87724683	0.122600371	0.000152799	MAB
578	JEK	GA	2011		SKIN	-15.55	14.16	0.986690441	0.013270457	3.91E-05	MAB
579	JEK	GA	2011		SKIN	-16.32	12.88	0.991817184	0.008140146	4.27E-05	MAB
580	JEK	GA	2011		SKIN	-16.37	16.35	0.999997964	8.65E-07	1.17E-06	MAB
581	JEK	GA	2011	DUP	SKIN	-15.39	15.48	0.998141341	0.001844967	1.37E-05	MAB
582	JEK	GA	2011		SKIN	-16.36	15.90	0.999995178	3.12E-06	1.71E-06	MAB
583	JEK	GA	2011		SKIN	-17.04	11.01	0.949423811	0.050344967	0.000231222	MAB
584	JEK	GA	2011		SKIN	-12.90	9.00	3.03E-05	0.031712112	0.968257593	SNWA
585	JEK	GA	2011		SKIN	-14.20	11.11	0.009165485	0.987486667	0.003347848	SAB
586	JEK	GA	2011		SKIN	-15.32	16.27	0.999488239	0.000504171	7.59E-06	MAB
587	JEK	GA	2011	DUP	SKIN	-15.32	16.90	0.999866269	0.000129346	4.39E-06	MAB
588	JEK	GA	2011		SKIN	-14.21	11.08	0.009056215	0.987612777	0.003331008	SAB
589	JEK	GA	2011		SKIN	-15.00	11.47	0.079745654	0.919600305	0.000654041	SAB
590	JEK	GA	2011		SKIN	-16.17	15.17	0.999934226	6.16E-05	4.17E-06	MAB
591	JEK	GA	2011		SKIN	-15.75	15.43	0.999678121	0.000315324	6.55E-06	MAB
592	JEK	GA	2011		SKIN	-16.59	9.90	0.229620898	0.769881456	0.000497646	UNK
593	JEK	GA	2011		SKIN	-15.71	13.00	0.929904601	0.069987756	0.000107642	MAB
594	JEK	GA	2011		SKIN	-16.29	11.22	0.702637481	0.297051902	0.000310616	UNK
595	JEK	GA	2011		SKIN	-15.28	10.85	0.062066317	0.93737379	0.000559893	SAB
596	JEK	GA	2011		SKIN	-15.53	15.98	0.999695468	0.000298423	6.11E-06	MAB
597	JEK	GA	2011		SKIN	-16.17	12.81	0.982202938	0.017738562	5.85E-05	MAB
598	JEK	GA	2011		SKIN	-16.81	14.53	0.99998562	1.03E-05	4.08E-06	MAB
599	JEK	GA	2011		SKIN	-16.68	12.47	0.99504066	0.004913402	4.59E-05	MAB
600	JEK	GA	2011		SKIN	-15.98	12.61	0.943175648	0.056721141	0.000103211	MAB
601	JEK	GA	2011		SKIN	-16.77	14.52	0.999982588	1.32E-05	4.23E-06	MAB
602	JEK	GA	2011		SKIN	-15.93	11.79	0.708948203	0.29078208	0.000269717	UNK
603	JEK	GA	2011		SKIN	-15.83	10.88	0.225159438	0.774412377	0.000428185	UNK
604	JEK	GA	2011		SKIN	-15.56	15.89	0.999684303	0.000309471	6.23E-06	MAB
605	JEK	GA	2011		SKIN	-15.54	12.99	0.871106736	0.128739613	0.000153651	MAB
606	JEK	GA	2011		SKIN	-15.89	15.55	0.999883675	0.000111814	4.51E-06	MAB
607	JEK	GA	2011		SKIN	-15.88	16.66	0.999990341	7.91E-06	1.74E-06	MAB
608	JEK	GA	2011	DUP	SKIN	-15.21	14.43	0.96561244	0.034320553	6.70E-05	MAB
609	JEK	GA	2011		SKIN	-16.71	16.31	0.999998958	1.12E-07	9.30E-07	MAB
610	JEK	GA	2011		SKIN	-15.80	10.44	0.104194703	0.89537061	0.000434687	SAB
611	JEK	GA	2011	DUP	SKIN	-17.01	12.89	0.999609116	0.000369552	2.13E-05	MAB
612	JEK	GA	2011		SKIN	-14.83	9.93	0.007065256	0.99141597	0.001518773	SAB
613	JEK	GA	2011		SKIN	-15.08	11.92	0.178349346	0.821098453	0.000552201	SAB
614	JEK	GA	2012		SKIN	-16.44	12.76	0.993401128	0.006556806	4.21E-05	MAB
615	JEK	GA	2012		SKIN	-15.87	15.07	0.999605988	0.00038653	7.48E-06	MAB
616	JEK	GA	2012		SKIN	-15.63	15.29	0.999179505	0.000810878	9.62E-06	MAB
617	JEK	GA	2012		SKIN	-14.73	11.54	0.046323399	0.952778377	0.000898225	SAB
618	JEK	GA	2012		SKIN	-14.59	11.85	0.049310086	0.94969437	0.000995544	SAB
619	JEK	GA	2012		SKIN	-17.01	13.38	0.999894419	9.34E-05	1.22E-05	MAB
620	JEK	GA	2012		SKIN	-15.62	14.69	0.996821142	0.003160414	1.84E-05	MAB
621	JEK	GA	2012		SKIN	-14.54	11.65	0.034221695	0.96461292	0.001165385	SAB
622	JEK	GA	2012		SKIN	-16.10	14.49	0.999516719	0.000474038	9.24E-06	MAB
623	JEK	GA	2012		SKIN	-16.04	16.54	0.99999447	4.03E-06	1.50E-06	MAB
624	JEK	GA	2012		SKIN	-15.46	11.79	0.350202547	0.649377169	0.000420283	UNK
625	JEK	GA	2012		SKIN	-15.02	12.56	0.336099448	0.663414078	0.000486475	UNK
626	JEK	GA	2012		SKIN	-15.24	14.19	0.953025913	0.046893115	8.10E-05	MAB
627	JEK	GA	2012		SKIN	-15.00	12.37	0.259379967	0.740089943	0.00053009	UNK
628	JEK	GA	2012		SKIN	-14.35	15.01	0.650312025	0.34928457	0.000403404	UNK
629	JEK	GA	2012		SKIN	-16.27	12.34	0.965337375	0.03457216	9.05E-05	MAB
630	JEK	GA	2012		SKIN	-16.07	16.61	0.999995842	2.79E-06	1.36E-06	MAB
631	JEK	GA	2012		SKIN	-14.57	14.54	0.69405301	0.305614558	0.000332433	UNK
632	JEK	GA	2012		SKIN	-14.83	13.77	0.649700558	0.349967234	0.000332208	UNK
633	JEK	GA	2012		SKIN	-16.15	12.86	0.982766046	0.017177174	5.68E-05	MAB
634	JEK	GA	2012		SKIN	-16.03	16.83	0.999996752	2.03E-06	1.22E-06	MAB
635	JEK	GA	2012		SKIN	-15.55	12.80	0.828864542	0.170951284	0.000184174	MAB
636	JEK	GA	2012		SKIN	-15.26	10.31	0.026200677	0.973170426	0.000628897	SAB
637	JEK	GA	2012		SKIN	-15.77	13.41	0.975497599	0.024443991	5.84E-05	MAB
638	JEK	GA	2012		SKIN	-16.93	13.30	0.999812992	0.000173114	1.39E-05	MAB
639	JEK	GA	2012		SKIN	-14.64	5.89	8.07E-05	0.797013167	0.202906093	UNK
640	JEK	GA	2012		SKIN	-15.80	10.62	0.14027555	0.859288866	0.000435584	SAB
641	JEK	GA	2012		SKIN	-15.45	11.50	0.237629897	0.761913274	0.000456828	UNK
642	JEK	GA	2012		SKIN	-15.75	14.70	0.998339478	0.001646653	1.39E-05	MAB
643	JEK	GA	2012		SKIN	-15.20	14.67	0.976980713	0.022966538	5.27E-05	MAB
644	JEK	GA	2012		SKIN	-15.30	9.42	0.007408863	0.991821496	0.000769641	SAB
645	JEK	GA	2012		SKIN	-14.95	12.91	0.414571385	0.58497107	0.000457545	UNK
646	JEK	GA	2012		SKIN	-15.84	12.03	0.746001621	0.25375428	0.000244099	UNK
647	JEK	GA	2012		SKIN	-14.23	14.88	0.485667062	0.513763596	0.000569342	UNK
648	JEK	GA	2012		SKIN	-16.53	11.96	0.968656081	0.03123975	0.000104168	MAB
649	JEK	GA	2012		SKIN	-16.14	15.71	0.999978797	1.86E-05	2.63E-06	MAB
650	JEK	GA	2012		SKIN	-16.07	15.50	0.999949696	4.68E-05	3.53E-06	MAB
651	JEK	GA	2012		SKIN	-15.91	11.91	0.744745872	0.255005576	0.000248552	UNK
652	JEK	GA	2012		SKIN	-16.17	9.77	0.072129174	0.927467607	0.000403219	SAB
653	JEK	GA	2012		SKIN	-15.20	11.95	0.244872608	0.75463302	0.000494372	UNK
654	JEK	GA	2012		SKIN	-14.53	12.12	0.059427013	0.939581178	0.000991809	SAB
655	JEK	GA	2012		SKIN	-16.29	12.04	0.937732084	0.062139985	0.000127931	MAB
577	JEK	GA	2012	DUP-EX	SKIN	-15.44	12.32	0.570147818	0.429521101	0.000331081	UNK
656	JEK	GA	2012		SKIN	-15.47	11.43	0.225783019	0.773759463	0.000457518	UNK
657	JEK	GA	2012		SKIN	-15.48	14.04	0.977078736	0.022868368	5.29E-05	MAB
658	JEK	GA	2012		SKIN	-15.75	12.63	0.878674266	0.121173434	0.0001523	MAB
659	JEK	GA	2012		SKIN	-16.82	17.06	0.999999465	5.71E-09	5.29E-07	MAB
660	JEK	GA	2012		SKIN	-14.81	11.96	0.097372767	0.901908572	0.000718661	SAB
661	JEK	GA	2012		SKIN	-14.70	12.37	0.124672501	0.874593726	0.000733773	SAB
662	JEK	GA	2012		SKIN	-15.80	10.27	0.078103038	0.921464573	0.000432389	SAB
663	JEK	GA	2012		SKIN	-15.09	15.34	0.989177831	0.010787481	3.47E-05	MAB
664	JEK	GA	2012		SKIN	-13.85	10.47	0.002959081	0.978357774	0.018683145	SAB
665	JEK	GA	2012		SKIN	-16.26	11.93	0.912959527	0.086888105	0.000152368	MAB
666	JEK	GA	2012		SKIN	-15.11	11.87	0.179286874	0.82016935	0.000543775	SAB
667	JEK	GA	2012		SKIN	-15.86	12.44	0.880251081	0.119593765	0.000155154	MAB
668	JEK	GA	2012		SKIN	-14.72	12.96	0.263261256	0.736136243	0.000602502	UNK
669	JEK	GA	2012		SKIN	-15.45	13.12	0.860622882	0.139216235	0.000160882	MAB
670	JEK	GA	2012		SKIN	-13.94	10.60	0.003726226	0.984535226	0.011738548	SAB
671	JEK	GA	2012		SKIN	-15.83	9.72	0.031907078	0.967672683	0.000420238	SAB
672	JEK	GA	2012		SKIN	-15.20	14.86	0.983914227	0.01604294	4.28E-05	MAB
673	JEK	GA	2012		SKIN	-16.06	12.26	0.912893662	0.086968739	0.000137599	MAB
674	JEK	GA	2012		SKIN	-15.74	12.06	0.689175383	0.310553151	0.000271466	UNK
675	JEK	GA	2013		SKIN	-15.42	12.41	0.593979528	0.405700236	0.000320236	UNK
676	JEK	GA	2013		SKIN	-17.87	16.04	0.999998528	1.10E-10	1.47E-06	MAB
677	JEK	GA	2013		SKIN	-15.56	16.11	0.999805971	0.000188947	5.08E-06	MAB
678	JEK	GA	2013		SKIN	-17.57	16.37	0.99999907	2.85E-10	9.30E-07	MAB
679	JEK	GA	2013		SKIN	-17.04	13.18	0.999843028	0.000141941	1.50E-05	MAB
611	JEK	GA	2013	DUP-EX	SKIN	-15.37	13.54	0.909851866	0.090026535	0.000121599	MAB
680	JEK	GA	2013		SKIN	-17.67	13.16	0.999978673	6.22E-06	1.51E-05	MAB
608	JEK	GA	2013	DUP-EX	SKIN	-15.63	13.82	0.981141913	0.018809673	4.84E-05	MAB
681	JEK	GA	2013		SKIN	-15.67	11.99	0.604543728	0.395144457	0.000311814	UNK
682	JEK	GA	2013		SKIN	-16.77	14.32	0.999971812	2.30E-05	5.16E-06	MAB
683	JEK	GA	2013		SKIN	-15.92	13.07	0.972661596	0.027272761	6.56E-05	MAB
684	JEK	GA	2013		SKIN	-16.04	15.05	0.999827879	0.000166414	5.71E-06	MAB
685	JEK	GA	2013		SKIN	-16.56	15.11	0.999988885	8.29E-06	2.83E-06	MAB
686	JEK	GA	2013		SKIN	-16.64	13.54	0.999619073	0.000367681	1.32E-05	MAB
687	JEK	GA	2013		SKIN	-13.85	10.62	0.003330254	0.980773488	0.015896258	SAB
688	JEK	GA	2013		SKIN	-14.02	8.60	0.000808712	0.91011736	0.089073928	SAB
689	JEK	GA	2013		SKIN	-16.76	11.92	0.985608405	0.01430543	8.62E-05	MAB
690	JEK	GA	2013		SKIN	-16.38	9.84	0.130815236	0.868747368	0.000437396	SAB
691	JEK	GA	2013		SKIN	-15.97	15.64	0.999938565	5.78E-05	3.62E-06	MAB
581	JEK	GA	2013	DUP-EX	SKIN	-16.53	16.24	0.999998463	4.31E-07	1.11E-06	MAB
692	JEK	GA	2013		SKIN	-14.93	11.80	0.105772776	0.893572775	0.000654449	SAB
693	JEK	GA	2013		SKIN	-13.37	9.29	0.000535056	0.507790265	0.491674679	UNK
694	JEK	GA	2013		SKIN	-16.15	15.89	0.999986725	1.11E-05	2.22E-06	MAB
695	JEK	GA	2013		SKIN	-16.02	15.53	0.999938963	5.73E-05	3.71E-06	MAB
696	JEK	GA	2013		SKIN	-17.50	15.93	0.999998796	2.04E-09	1.20E-06	MAB
697	JEK	GA	2013		SKIN	-16.19	16.20	0.99999448	3.90E-06	1.62E-06	MAB
698	JEK	GA	2013		SKIN	-15.59	11.87	0.483829055	0.515806884	0.000364061	UNK
699	JEK	GA	2013		SKIN	-15.70	12.42	0.797960137	0.201832459	0.000207404	UNK
700	JEK	GA	2013		SKIN	-14.57	11.44	0.028321887	0.97047013	0.001207983	SAB
701	JEK	GA	2013		SKIN	-17.92	16.50	0.999998831	1.47E-11	1.17E-06	MAB
702	JEK	GA	2013		SKIN	-18.62	15.48	0.999993579	4.35E-12	6.42E-06	MAB
703	JEK	GA	2013		SKIN	-15.36	12.49	0.580008135	0.419662199	0.000329666	UNK
704	JEK	GA	2013		SKIN	-16.37	11.69	0.900126455	0.099696966	0.000176579	MAB
587	JEK	GA	2013	DUP-EX	SKIN	-17.66	17.12	0.999999358	1.09E-11	6.42E-07	MAB
705	JEK	GA	2013		SKIN	-16.34	16.94	0.999999016	2.06E-07	7.78E-07	MAB
706	JEK	GA	2013		SKIN	-14.73	12.77	0.217796064	0.781571183	0.000632753	UNK
707	JEK	GA	2013		SKIN	-16.38	15.56	0.99999087	6.89E-06	2.24E-06	MAB
708	JEK	GA	2013		SKIN	-16.53	13.13	0.998207819	0.001768208	2.40E-05	MAB
709	JEK	GA	2013		SKIN	-16.81	16.06	0.999998806	1.24E-07	1.07E-06	MAB
710	JEK	GA	2013		SKIN	-15.81	11.95	0.692752281	0.30697568	0.000272039	UNK
711	JEK	GA	2013		SKIN	-16.08	16.42	0.999994143	4.29E-06	1.56E-06	MAB
712	JEK	GA	2013		SKIN	-14.82	11.76	0.076695723	0.922556514	0.000747763	SAB
713	JEK	GA	2013		SKIN	-13.36	6.11	6.63E-07	0.001321907	0.99867743	SNWA
714	JEK	GA	2013		SKIN	-15.80	14.12	0.995283925	0.004692228	2.38E-05	MAB
715	JEK	GA	2013		SKIN	-16.07	13.29	0.990900356	0.00906136	3.83E-05	MAB
716	JEK	GA	2013		SKIN	-14.88	12.57	0.248009942	0.751423237	0.000566822	UNK
717	JEK	GA	2013		SKIN	-16.28	12.11	0.944551832	0.055329223	0.000118945	MAB
718	JEK	GA	2013		SKIN	-16.70	13.68	0.999800016	0.000189258	1.07E-05	MAB
719	JEK	GA	2013		SKIN	-16.26	14.58	0.999824919	0.000168428	6.65E-06	MAB
720	JEK	GA	2013		SKIN	-15.00	16.01	0.995273167	0.004704113	2.27E-05	MAB
721	JEK	GA	2013		SKIN	-15.94	13.76	0.994432705	0.005539709	2.76E-05	MAB
