# Supplementary material for: Identifying patterns in foraging-area origins in breeding aggregations of migratory species: Loggerhead turtles in the Northwest Atlantic
Source: PLoS One. 2020 Apr 13;15(4):e0231325. doi: 10.1371/journal.pone.0231325 (PMC7153900; doi:10.1371/journal.pone.0231325)
Supplement: S3 Table — Summary of published articles that use either stable isotopes or satellite tracking to identify the foraging-area origins/destinations of nesting (females) or breeding (males) loggerhead turtles in the NWA. (CSV) [file pone.0231325.s004.csv]

METHOD	RECOVERY UNIT	SITE	STATE	SITE CODE (Fig. 4,5)	LIFE STAGE	YEAR RANGE	Number of turtles assigned/tracked to different foraging areas						Primary or consensus reference/s	Other reference/s
							MAB	SAB	SNWA	EGoM	NGoM	SGoM
SIA	NRU	North of Oregon Inlet	NC	ORE	Nesting	2012	12	4	1	na	na	na	This study
SIA	NRU	Pea Island	NC	PEA	Nesting	2012-2013	15	6	1	na	na	na	This study
SIA	NRU	Bald Head Island	NC	BHI	Nesting	2004-2005	10	3	1	na	na	na	Pajuelo (et al. 2012)
SIA	NRU	South Island	SC	STH	Nesting	2012-2013	66	7	1	na	na	na	This study
SIA	NRU	Kiawah Island	SC	KWH	Nesting	2012-2013	106	9	2	na	na	na	This study
SIA	NRU	Hilton Head Island	SC	HHI	Nesting	2012-2013	113	19	4	na	na	na	This study
SIA	NRU	Wassaw Island	GA	WAS	Nesting	2004-2014	273	43	13	na	na	na	This study	Pajuelo (et al. 2012); Vander Zanden et al. (2014); Price et al. (2017)
SIA	NRU	Jekyll Island	GA	JEK	Nesting	2011-2013	85	28	2	na	na	na	This study
SIA	PFRU	Canaveral National Seashore	FL	CNS	Nesting	2003-2004	10	34	25	na	na	na	Pajuelo (et al. 2012)
SIA	PFRU	Melbourne Beach	FL	MEL	Nesting	2003-2004	13	37	50	na	na	na	Pajuelo (et al. 2012)
SIA	PFRU	Archie Carr National Wildlife Refuge	FL	ACNWR	Nesting	2007-2012	53	4	136	94	na	na	Ceriani et al. (2015)	Ceriani et al. (2012); Ceriani et al. (2017)*
SIA	PFRU	Juno Beach	FL	JUN	Nesting	2003-2004	9	16	50	na	na	na	Pajuelo (et al. 2012)
SIA	PFRU	Broward County	FL	BRO	Nesting	2003-2004	1	14	28	na	na	na	Pajuelo (et al. 2012)
SAT	NRU	Back Bay NWR	VA	BBNWR	Nesting	1992-2001	3	2	2	0	0	0	Mansfield (2006)
SAT	NRU	Bald Head Island	NC	BHI	Nesting	2003-2008	15	6	3	0	0	0	Hawkes et al. (2011)	Griffin et al. (2013)
SAT	NRU	Cape Romain	SC	ROM	Nesting	1998-2003	9	3	1	0	0	0	Hawkes et al. (2011)	Griffin et al. (2013)
SAT	NRU	Wassaw Island	GA	WAS	Nesting	1997	4	1	0	0	0	0	Plotkin and Spotila (2002)
SAT	NRU	Wassaw Island	GA	WAS	Nesting	2001-2002	3	0	0	0	0	0	Hawkes et al. (2011)	Griffin et al. (2013)
SAT	NRU	Blackbeard Island	GA	BBI	Nesting	2005	4	0	0	0	0	0	Hawkes et al. (2011)	Griffin et al. (2013)
SAT	NRU	Sapelo Island	GA	SAP	Nesting	2004-2005	9	0	1	0	0	0	Hawkes et al. (2011)	Griffin et al. (2013)
SAT	NRU	Jekyll Island	GA	JEK	Nesting	2004	1	2	1	0	0	0	Hawkes et al. (2011)	Griffin et al. (2013)
SAT	NRU	Cumberland Island	GA	CUM	Nesting	2004	4	2	0	0	0	0	Hawkes et al. (2011)	Griffin et al. (2013)
SAT	PFRU	Port Canaveral	FL	PCAN	Mating (males)	2006-2007	8	9**	3	1	1	0	Arendt et al. (2012a,b)
SAT	PFRU	Archie Carr National Wildlife Refuge	FL	ACNWR	Nesting	1988-1992	1	1	2	0	0	0	Dodd and Byles (2003)
SAT	PFRU	Archie Carr National Wildlife Refuge	FL	ACNWR	Nesting	1998-2001	0	2	5	7	0	1	Foley et al. (2013)
SAT	PFRU	Archie Carr National Wildlife Refuge	FL	ACNWR	Nesting	2008-2017	5	9	15	8	0	2	Evans et al. (2019)	Ceriani et al. (2012,2015)
SAT	PFRU	Juno Beach	FL	JUN	Nesting	2012	2	2	2	0	0	0	Ceriani et al. (2015)
SAT	PFRU	Keewaydin Island	FL	KI	Nesting	2009-2013	0	0	13	20	2	1	Vander Zanden et al. (2015); Ceriani et al. (2015)	Phillips (2011); Ceriani et al. (2012)
SAT	PFRU	Casey/Manasota Key	FL	CK	Nesting	1998-2001	0	0	3	5	4	1	Foley et al. (2013)	Girard et al. (2009); Hardy et al. (2014); Tucker et al. (2014)
SAT	PFRU	Casey Key	FL	CK	Nesting	2005-2013	0	3	28	47	7	20	Vander Zanden et al. (2015)	Hart et al. (2012); Girard et al. (2009); Hardy et al. (2014); Tucker et al. (2014); Ceriani et al. (2015)
SAT	DTRU	Dry Tortugas	FL	DRTO	Nesting	2008-2013	0	2	24	5	2	2	Hart et al. (2015)	Hart et al. (2012)
SAT	NGMRU	St. Joseph Peninsula / Western Panhandle	FL	SJP / WPAN	Nesting	1998-2001	0	0	0	9	3	2	Foley et al. (2013)
SAT	NGMRU	St. Joseph Peninsula / Western Panhandle	FL	SJP / WPAN	Nesting	2010-2013	0	0	0	6	3	6	Hart et al. (2014)	Hart et al. (2012); Lamont et al. (2015)
SAT	NGMRU	Gulf Shores	AL	GHSO	Nesting	2010-2013	0	0	5	10	11***	2	Hart et al. (2014)	Lamont et al. (2015)
na	Training data used to assigned foraging areas did not include individuals that migrated to these foraging areas, therefore these foraging areas were not an option in the discriminant function analyses.
*	Ceriani et al. (2017) assigned 749 nesting females to foraging areas in the NWA, but did not provide the number of turtles that were assigned to each foraging area.
**	Does not include four non-reproductive residents
***	Includes one turtle that migrated to the western Gulf of Mexico (area not shown in Fig 4 and 5)
References	Full citations
Arendt et al. (2012a)	Arendt MD, Segars AL, Byrd JI, Boynton J, Whitaker JD, Parker L, et al. Distributional patterns of adult male loggerhead sea turtles (Caretta caretta) in the vicinity of Cape Canaveral, Florida USA during and after a major annual breeding aggregation. Mar Biol. 2012;159: 101-112. doi: 10.1007/s00227-011-1793-5.
Arendt et al. (2012b)	Arendt MD, Segars AL, Byrd JI, Boynton J, Schwenter JA, Whitaker JD, et al. Migration, distribution and diving behavior of adult male loggerhead sea turtles (Caretta caretta) following dispersal from a major breeding aggregation in the Western North Atlantic. Mar Biol. 2012;159: 113-125. doi: 10.1007/s00227-011-1826-0.
Ceriani et al. (2012)	Ceriani SA, Roth JD, Evans DR, Weishampel JF, Ehrhart LM. Inferring foraging areas of nesting loggerhead turtles using satellite telemetry and stable isotopes. PLoS One. 2012;7: e45335. doi: 10.1371/journal.pone.0045335.
Ceriani et al. (2015)	Ceriani SA, Roth JD, Tucker AD, Evans DR, Addison DS, Sasso CR, et al. Carry-over effects and foraging ground dynamics of a major loggerhead breeding aggregation. Mar Biol. 2015;162: 1955-1968. doi: 10.1007/s00227-015-2721-x.
Ceriani et al. (2017)	Ceriani SA, Weishampel JF, Ehrhart LM, Mansfield KL, Wunder MB. Foraging and recruitment hotspot dynamics for the largest Atlantic loggerhead turtle rookery. Sci Rep. 2017;7: 16894. doi: 10.1038/s41598-017-17206-3.
Dodd and Byles (2003)	Dodd CK, Byles R. Post-nesting movements and behavior of loggerhead (Caretta caretta) departing from east-central Florida nesting beaches. Chelon Conserv Biol 2003;4: 530-536.
Evans et al. (2019)	Evans DR, Carthy RR, Ceriani SA. Migration routes, foraging behavior, and site fidelity of loggerhead sea turtles (Caretta caretta) satellite tracked from a globally important rookery. Mar Biol. 2019;166: 134. doi: 10.1007/s00227-0193583-4.
Foley et al. (2013)	Foley AM, Schroeder BA, Hardy R, MacPherson SL, Nicholas M, Coyne MS. Postnesting migratory behavior of loggerhead sea turtles Caretta caretta from three Florida rookeries. Endanger Species Res. 2013;21: 129-142. doi: 10.3354/esr00512.
Girard et al. (2009)	Girard C, Tucker AD, Calmettes B. Post-nesting migrations of loggerhead sea turtles in the Gulf of Mexico: dispersal in highly dynamic conditions. Mar Biol. 2009;156: 1827-1839. doi: 10.1007/s00227-009-1216-z.
Griffin et al. (2013)	Griffin DB, Murphy SR, Frick MG, Broderick AC, Coker JW, Coyne MS, et al. Foraging habitats and migration corridors utilized by a recovering subpopulation of adult female loggerhead sea turtles: Implications for conservation. Mar Biol. 2013;160: 3071-3086. doi: 10.1007/s00227-013-2296-3.
Hardy et al. (2014)	Hardy RF, Tucker AD, Foley AM, Schroeder BA, Giove RJ, Meylan AB. Spatiotemporal occurrence of loggerhead turtles (Caretta caretta) on the West Florida Shelf and apparent overlap with a commercial fishery. Can J Fish Aquat Sci. 2014;71: 1924-1933. doi: 10.1139/cjfas-2014-0128.
Hart et al. (2012)	Hart KM, Lamont MM, Fujisaki I, Tucker AD, Carthy RR. Common coastal foraging areas for loggerheads in the Gulf of Mexico: opportunities for marine conservation. Biol Conserv. 2012;145: 185-194. doi: 10.1016/j.biocon.2011.10.030.
Hart et al. (2014)	Hart KM, Lamont MM, Sartain AR, Fujisaki I, Stephens BS (2013) Movements and habitat-use of loggerhead sea turtles in the northern Gulf of Mexico during the reproductive period. PLoS One. 2013;8: e66921. doi: 10.1371/journal.pone.0066921.
Hart et al. (2015)	Hart KM, Sartain AR, Fujisaki I. Bahamas connection: residence areas selected by breeding female loggerheads tagged in Dry Tortugas National Park, USA. Animal Biotelemetry. 2015;3: 3. doi: 10.1186/s40317-014-0019-2.
Hawkes et al. (2011)	Hawkes LA, Witt MJ, Broderick AC, Coker JW, Coyne MS, Dodd M, et al. Home on the range: spatial ecology of loggerhead turtles in Atlantic waters of the USA. Divers Distrib. 2011;17: 624-640. doi: 10.1111/j.1472-4642.2011.00768.x.
Lamont et al. (2015)	Lamont MM, Putman NF, Fujisaki I, Hart K. Spatial requirements of different life-stagesof the loggerhead turtle (Caretta caretta) from a distinct population segment in the Northern Gulf of Mexico. Herpetol Conserv Bio. 2015;10: 26-43.
Mansfield (2006)	Mansfield KL. Sources of mortality, movements and behavior of sea turtles in Virginia. Ph.D. thesis, College of William and Mary. 2006. Available from: https://scholarworks.wm.edu/etd/1539616760/
Pajuelo et al. (2012)	Pajuelo M, Bjorndal KA, Reich KJ, Vander Zanden HB, Hawkes LA, Bolton AB. Assignment of nesting loggerhead turtles to their foraging areas in the Northwest Atlantic using stable isotopes. Ecosphere. 2012;3: 89. doi: 10.1890/ES12-00220.1.
Phillips (2011)	Phillips K. Beyond the beach: population trends and foraging site selection of a Florida loggerhead nesting assemblage. M.Sc. Thesis, University of Miami. 2011. Available from: https://scholarlyrepository.miami.edu/cgi/viewcontent.cgi?article=1244&context=oa_theses
Plotkin and Spotila (2002)	Plotkin PT, Spotila JR. Post-nesting migrations of loggerhead turtles Caretta caretta from Georgia, USA: conservation implications for a genetically distinct recovery unit. Oryx. 2002;36: 396-399. doi: 10.1017/S0030605302000753.
Price et al. (2017)	Price JT, Pfaller JB, Vander Zanden HV, Williams KL, Bolten AB, Bjorndal KA. Foraging area, not trophic position, linked to head size variation in adult female loggerhead turtles. J Zool. 2017;302: 279-287. doi: 10.1111/jzo.12456.
Tucker et al. (2014)	Tucker AD, MacDonald BD, Seminoff JA. Foraging site fidelity and stable isotope values of loggerhead turtles tracked in the Gulf of Mexico and Northwest Caribbean. Mar Ecol Prog Ser. 2014;502: 267-279. doi: 10.3354/meps10655.
Vander Zanden et al. (2014)	Vander Zanden HB, Pfaller JB, Reich KJ, Pajuelo M, Bolten AB, Williams KL, et al. Foraging areas differentially affect reproductive output and interpretation of trends in abundance of loggerhead turtles. Mar Biol. 2014;161: 585-598. doi: 10.1007/s00227-013-2361-y.
Vander Zanden et al. (2015)	Vander Zanden HB, Tucker AD, Hart KM, Lamont MM, Fujisaki I, Addison DS, et al. Determining origin in a migratory marine vertebrate: a novel method to integrate stable isotopes and satellite tracking. Ecol Appl. 2015;25: 320-335. doi: 10.1890/14-0581.1.
